# Supplementary material for: 7-[(7S)-7-Aza­niumyl-5-aza­spiro­[2.4]hept-5-yl]-8-chloro-6-fluoro-1-[(1S,2R)-2-fluoro­cyclo­prop­yl]-4-oxo-1,4-dihydroquinoline-3-carboxyl­ate methanol monosolvate
Source: Acta Crystallogr Sect E Struct Rep Online. 2012 Aug 25;68(Pt 9):o2794. doi: 10.1107/S160053681203632X (PMC3435823; doi:10.1107/S160053681203632X)
Supplement: Supplementary file 1 [file e-68-o2794-sup1.cif]

##############################################################################
#                                                                            #
# This CIF contains the data in a paper accepted for publication in          #
# Acta Crystallographica Section E. It conforms to the requirements of       #
# Notes for Authors for Acta Crystallographica Section E, and has been       #
# peer reviewed under the auspices of the IUCr Commission on Journals.       #
#                                                                            #
# Full details of the Crystallographic Information File format               #
# are given in the paper "The Crystallographic Information File (CIF):       #
# a New Standard Archive File for Crystallography" by S. R. Hall, F. H.      #
# Allen and I. D. Brown [Acta Cryst. (1991), A47, 655-685].                  #
#                                                                            #
# The current version of the core CIF dictionary is obtainable from          #
# ftp://ftp.iucr.org/pub/cif_core.dic.                                       #
#                                                                            #
# Software is freely available for graphical display of the structure(s)     #
# in this CIF. For information consult the CIF software page                 #
# http://www.iucr.org/resources/cif/software.                                #
#                                                                            #
# This file may be used for bona fide research purposes within the           #
# scientific community so long as proper attribution is given to the journal # 
# article from which it was obtained.                                        #
#                                                                            #
##############################################################################
data_I
_audit_creation_method
;
  Olex2 1.1
  (compiled 2011.02.15 svn.r1672, GUI svn.r3494)
;
_chemical_name_systematic
;
7-[(7<i>S</i>)-7-Azaniumyl-5-azaspiro[2.4]hept-5-yl]-8-chloro-6-fluoro-1-
[(1<i>S</i>,2<i>R</i>)-2-fluorocyclopropyl]-4-oxo-1,4-dihydroquinoline-
3-carboxylate methanol monosolvate
;
_chemical_name_common     ?
_chemical_formula_moiety     'C19 H18 Cl F2 N3 O3, C H4 O'
_chemical_formula_sum     'C20 H22 Cl F2 N3 O4'
_chemical_formula_iupac     'C19 H18 Cl F2 N3 O3, C H4 O'
_chemical_formula_weight     441.86
_chemical_melting_point     ?
_symmetry_cell_setting     monoclinic
_symmetry_space_group_name_H-M     'P 21'
_space_group_name_Hall     'P 2yb'
loop_
    _symmetry_equiv_pos_as_xyz
    'x, y, z'
    '-x, y+1/2, -z'
_cell_length_a     8.7455(3)
_cell_length_b     8.2968(3)
_cell_length_c     14.0638(4)
_cell_angle_alpha     90.00
_cell_angle_beta     104.474(3)
_cell_angle_gamma     90.00
_cell_volume     988.07(5)
_cell_formula_units_Z     2
_cell_measurement_reflns_used     ?
_cell_measurement_theta_min     3.25
_cell_measurement_theta_max     66.86
_cell_measurement_temperature     293(2)
_exptl_crystal_description     block
_exptl_crystal_colour     colourless
_exptl_crystal_size_max     0.2
_exptl_crystal_size_mid     0.1
_exptl_crystal_size_min     0.05
_exptl_crystal_density_diffrn     1.485
_exptl_crystal_density_meas     ?
_exptl_crystal_density_method     'not measured'
_exptl_crystal_F_000     460
_exptl_absorpt_coefficient_mu     2.183
_exptl_absorpt_correction_type     multi-scan
_exptl_absorpt_process_details
;
(CrysAlis PRO; Agilent, 2011)
;
_exptl_absorpt_correction_T_min     0.99025
_exptl_absorpt_correction_T_max     1.00000
_exptl_special_details     ?
_diffrn_ambient_temperature     293(2)
_diffrn_radiation_type     CuK\a
_diffrn_radiation_wavelength     1.54184
_diffrn_radiation_source     'fine-focus sealed tube'
_diffrn_radiation_monochromator     graphite
_diffrn_measurement_device_type     'Agilent Xcalibur Sapphire3 Gemini ultra'
_diffrn_measurement_method     '\w scans'
_diffrn_detector_area_resol_mean     .
_diffrn_reflns_number     5115
_diffrn_reflns_av_R_equivalents     0.0332
_diffrn_reflns_av_sigmaI/netI     0.0408
_diffrn_reflns_theta_min     3.25
_diffrn_reflns_theta_max     66.86
_diffrn_reflns_theta_full     66.86
_diffrn_measured_fraction_theta_max     0.998
_diffrn_measured_fraction_theta_full     0.998
_diffrn_reflns_limit_h_min     -9
_diffrn_reflns_limit_h_max     10
_diffrn_reflns_limit_k_min     -9
_diffrn_reflns_limit_k_max     9
_diffrn_reflns_limit_l_min     -15
_diffrn_reflns_limit_l_max     16
_diffrn_standards_number     .
_diffrn_standards_interval_count     .
_diffrn_standards_interval_time     .
_diffrn_standards_decay_%     ?
_refine_special_details
;
Refinement of <i>F</i>^2^ against ALL reflections. The weighted <i>R</i>-factor
<i>wR</i> and goodness of fit <i>S</i> are based on <i>F</i>^2^, conventional
<i>R</i>-factors <i>R</i> are based on <i>F</i>, with <i>F</i> set to zero for
negative <i>F</i>^2^. The threshold expression of <i>F</i>^2^ >
\s(<i>F</i>^2^) is used only for calculating <i>R</i>-factors(gt) <i>etc</i>.
and is not relevant to the choice of reflections for refinement.
<i>R</i>-factors based on <i>F</i>^2^ are statistically about twice as large
as those based on <i>F</i>, and <i>R</i>- factors based on ALL data will be
even larger.
;
_reflns_number_total     2745
_reflns_number_gt     2537
_reflns_threshold_expression     I>2sigma(I)
_refine_ls_structure_factor_coef     Fsqd
_refine_ls_matrix_type     full
_refine_ls_R_factor_all     0.0434
_refine_ls_R_factor_gt     0.0383
_refine_ls_wR_factor_gt     0.0955
_refine_ls_wR_factor_ref     0.0998
_refine_ls_goodness_of_fit_ref     1.081
_refine_ls_restrained_S_all     1.081
_refine_ls_number_reflns     2745
_refine_ls_number_parameters     273
_refine_ls_number_restraints     1
_refine_ls_hydrogen_treatment     constr
_refine_ls_weighting_scheme     calc
_refine_ls_weighting_details
         'calc w=1/[\s^2^(Fo^2^)+(0.0582P)^2^+0.0956P] where P=(Fo^2^+2Fc^2^)/3'
_atom_sites_solution_hydrogens     geom
_atom_sites_solution_primary     direct
_atom_sites_solution_secondary     difmap
_refine_ls_shift/su_max     0.000
_refine_ls_shift/su_mean     0.000
_refine_diff_density_max     0.213
_refine_diff_density_min     -0.211
_refine_ls_extinction_method     none
_refine_ls_extinction_coef     ?
_refine_ls_abs_structure_details     'Flack, (1983), 856 Friedel pairs'
_refine_ls_abs_structure_Flack     -0.024(19)
loop_
    _atom_type_symbol
    _atom_type_description
    _atom_type_scat_dispersion_real
    _atom_type_scat_dispersion_imag
    _atom_type_scat_source
    'C' 'C' 0.0181 0.0091
                         'International Tables Vol C Tables 4.2.6.8 and 6.1.1.4'
    'H' 'H' 0.0000 0.0000
                         'International Tables Vol C Tables 4.2.6.8 and 6.1.1.4'
    'N' 'N' 0.0311 0.0180
                         'International Tables Vol C Tables 4.2.6.8 and 6.1.1.4'
    'O' 'O' 0.0492 0.0322
                         'International Tables Vol C Tables 4.2.6.8 and 6.1.1.4'
    'F' 'F' 0.0727 0.0534
                         'International Tables Vol C Tables 4.2.6.8 and 6.1.1.4'
    'Cl' 'Cl' 0.3639 0.7018
                         'International Tables Vol C Tables 4.2.6.8 and 6.1.1.4'
_computing_data_collection     'CrysAlis PRO (Agilent, 2011)'
_computing_cell_refinement     'CrysAlis PRO (Agilent, 2011)'
_computing_data_reduction     'CrysAlis PRO (Agilent, 2011)'
_computing_structure_solution     '<i>OLEX2</i> (Dolomanov <i>et al.</i>, 2009)'
_computing_structure_refinement
                                  '<i>OLEX2</i> (Dolomanov <i>et al.</i>, 2009)'
_computing_molecular_graphics     '<i>OLEX2</i> (Dolomanov <i>et al.</i>, 2009)'
_computing_publication_material
                                  '<i>OLEX2</i> (Dolomanov <i>et al.</i>, 2009)'
loop_
    _atom_site_type_symbol
    _atom_site_label
    _atom_site_fract_x
    _atom_site_fract_y
    _atom_site_fract_z
    _atom_site_U_iso_or_equiv
    _atom_site_adp_type
    _atom_site_calc_flag
    _atom_site_refinement_flags
    _atom_site_occupancy
    _atom_site_symmetry_multiplicity
    _atom_site_disorder_assembly
    _atom_site_disorder_group
    Cl Cl1 0.85678(8) 0.70137(11) 0.46653(5) 0.02508(19) Uani d . 1 1 . .
    F F1 0.4439(2) 0.5006(3) 0.63177(12) 0.0273(5) Uani d . 1 1 . .
    F F2 0.7157(2) 0.3005(3) 0.33304(16) 0.0357(5) Uani d . 1 1 . .
    N N1 0.5964(3) 0.6077(3) 0.27925(18) 0.0203(6) Uani d . 1 1 . .
    N N2 0.7559(3) 0.5849(4) 0.63790(17) 0.0230(6) Uani d . 1 1 . .
    N N3 0.9156(3) 0.6914(4) 0.89555(17) 0.0243(6) Uani d . 1 1 . .
    H H3A 1.0152 0.6728 0.9281 0.036 Uiso calc R 1 1 . .
    H H3B 0.8519 0.6240 0.9165 0.036 Uiso calc R 1 1 . .
    H H3C 0.8899 0.7925 0.9060 0.036 Uiso calc R 1 1 . .
    O O1 0.1338(2) 0.5512(3) 0.28669(16) 0.0259(5) Uani d . 1 1 . .
    O O2 0.0906(2) 0.5100(3) 0.07641(15) 0.0263(5) Uani d . 1 1 . .
    O O3 0.2332(2) 0.6989(3) 0.02739(14) 0.0258(5) Uani d . 1 1 . .
    C C1 0.4763(4) 0.6164(4) 0.1961(2) 0.0210(7) Uani d . 1 1 . .
    H H1A 0.5039 0.6322 0.1371 0.025 Uiso calc R 1 1 . .
    C C2 0.3199(4) 0.6040(4) 0.1921(2) 0.0225(7) Uani d . 1 1 . .
    C C3 0.2715(3) 0.5742(4) 0.2817(2) 0.0211(7) Uani d . 1 1 . .
    C C4 0.3635(4) 0.5465(4) 0.4621(2) 0.0228(7) Uani d . 1 1 . .
    H H4A 0.2589 0.5322 0.4642 0.027 Uiso calc R 1 1 . .
    C C5 0.4807(4) 0.5417(4) 0.5467(2) 0.0209(7) Uani d . 1 1 . .
    C C6 0.6391(4) 0.5778(4) 0.5504(2) 0.0225(7) Uani d . 1 1 . .
    C C7 0.6742(3) 0.6140(4) 0.4608(2) 0.0213(7) Uani d . 1 1 . .
    C C8 0.5596(4) 0.5974(4) 0.3706(2) 0.0200(7) Uani d . 1 1 . .
    C C9 0.4007(3) 0.5730(4) 0.3720(2) 0.0205(7) Uani d . 1 1 . .
    C C10 0.8951(4) 0.4780(5) 0.6564(2) 0.0253(8) Uani d . 1 1 . .
    H H10A 0.9615 0.5022 0.6124 0.030 Uiso calc R 1 1 . .
    H H10B 0.8639 0.3656 0.6490 0.030 Uiso calc R 1 1 . .
    C C11 0.9791(3) 0.5169(4) 0.7627(2) 0.0208(7) Uani d . 1 1 . .
    C C12 0.8986(3) 0.6661(4) 0.7881(2) 0.0202(7) Uani d . 1 1 . .
    H H12A 0.9402 0.7607 0.7612 0.024 Uiso calc R 1 1 . .
    C C13 0.7270(4) 0.6385(4) 0.7308(2) 0.0232(7) Uani d . 1 1 . .
    H H13A 0.6757 0.5561 0.7607 0.028 Uiso calc R 1 1 . .
    H H13B 0.6655 0.7371 0.7233 0.028 Uiso calc R 1 1 . .
    C C14 1.0352(4) 0.3823(4) 0.8350(2) 0.0243(7) Uani d . 1 1 . .
    H H14A 1.0215 0.2725 0.8107 0.029 Uiso calc R 1 1 . .
    H H14B 1.0249 0.3966 0.9016 0.029 Uiso calc R 1 1 . .
    C C15 1.1523(4) 0.4884(5) 0.8009(2) 0.0275(8) Uani d . 1 1 . .
    H H15A 1.2122 0.5658 0.8472 0.033 Uiso calc R 1 1 . .
    H H15B 1.2088 0.4418 0.7564 0.033 Uiso calc R 1 1 . .
    C C16 0.7537(3) 0.5663(4) 0.2680(2) 0.0207(7) Uani d . 1 1 . .
    H H16A 0.8311 0.6541 0.2790 0.025 Uiso calc R 1 1 . .
    C C17 0.8167(4) 0.4026(5) 0.3007(2) 0.0255(8) Uani d . 1 1 . .
    H H17A 0.9297 0.3938 0.3324 0.031 Uiso calc R 1 1 . .
    C C18 0.7710(4) 0.4402(5) 0.1939(2) 0.0274(8) Uani d . 1 1 . .
    H H18A 0.6755 0.3911 0.1543 0.033 Uiso calc R 1 1 . .
    H H18B 0.8549 0.4544 0.1607 0.033 Uiso calc R 1 1 . .
    C C19 0.2061(4) 0.6049(4) 0.0915(2) 0.0226(7) Uani d . 1 1 . .
    O O4 0.6931(2) 0.5098(3) 0.96034(16) 0.0306(6) Uani d . 1 1 . .
    H H4O 0.7168 0.4143 0.9593 0.046 Uiso calc R 1 1 . .
    C C20 0.5279(4) 0.5273(6) 0.9249(3) 0.0400(10) Uani d . 1 1 . .
    H H20A 0.4963 0.4929 0.8577 0.060 Uiso calc R 1 1 . .
    H H20B 0.4996 0.6383 0.9293 0.060 Uiso calc R 1 1 . .
    H H20C 0.4755 0.4625 0.9638 0.060 Uiso calc R 1 1 . .
loop_
    _atom_site_aniso_label
    _atom_site_aniso_U_11
    _atom_site_aniso_U_22
    _atom_site_aniso_U_33
    _atom_site_aniso_U_12
    _atom_site_aniso_U_13
    _atom_site_aniso_U_23
    Cl1 0.0194(3) 0.0357(5) 0.0191(3) -0.0057(3) 0.0029(3) -0.0007(4)
    F1 0.0257(10) 0.0426(13) 0.0147(9) -0.0042(9) 0.0073(7) 0.0033(9)
    F2 0.0397(11) 0.0307(12) 0.0426(12) -0.0026(9) 0.0213(9) 0.0067(10)
    N1 0.0178(12) 0.0267(17) 0.0157(12) 0.0005(11) 0.0029(10) 0.0018(12)
    N2 0.0193(13) 0.0366(17) 0.0124(12) 0.0030(12) 0.0027(10) -0.0009(12)
    N3 0.0237(12) 0.0302(16) 0.0159(12) 0.0016(13) -0.0004(10) -0.0028(14)
    O1 0.0216(11) 0.0337(15) 0.0212(11) -0.0012(10) 0.0031(9) 0.0013(11)
    O2 0.0255(12) 0.0295(14) 0.0201(11) -0.0029(10) -0.0018(9) -0.0025(11)
    O3 0.0270(11) 0.0330(14) 0.0167(10) 0.0022(12) 0.0040(8) 0.0017(12)
    C1 0.0234(15) 0.0207(18) 0.0179(14) 0.0015(13) 0.0030(12) 0.0016(14)
    C2 0.0239(16) 0.0204(19) 0.0212(16) 0.0015(13) 0.0019(13) 0.0007(15)
    C3 0.0208(16) 0.0220(17) 0.0193(15) 0.0005(13) 0.0027(12) -0.0016(14)
    C4 0.0181(15) 0.030(2) 0.0202(15) 0.0001(13) 0.0051(12) -0.0003(15)
    C5 0.0241(16) 0.0242(19) 0.0159(14) 0.0005(13) 0.0079(12) -0.0003(13)
    C6 0.0219(15) 0.0264(19) 0.0182(14) 0.0011(13) 0.0032(12) -0.0011(15)
    C7 0.0184(15) 0.0281(19) 0.0173(15) -0.0009(13) 0.0039(12) 0.0014(14)
    C8 0.0223(15) 0.0203(18) 0.0170(14) 0.0000(13) 0.0043(12) 0.0003(14)
    C9 0.0200(15) 0.0235(18) 0.0168(14) 0.0009(13) 0.0026(12) -0.0018(14)
    C10 0.0273(18) 0.030(2) 0.0175(15) 0.0056(14) 0.0036(13) 0.0011(15)
    C11 0.0193(15) 0.0259(18) 0.0160(14) -0.0018(13) 0.0024(12) -0.0002(14)
    C12 0.0192(14) 0.027(2) 0.0139(13) 0.0003(12) 0.0023(11) 0.0019(13)
    C13 0.0230(16) 0.0320(19) 0.0136(14) 0.0012(14) 0.0030(12) -0.0001(14)
    C14 0.0294(17) 0.0232(18) 0.0191(15) 0.0027(14) 0.0042(13) 0.0013(14)
    C15 0.0248(18) 0.028(2) 0.0273(17) 0.0037(14) 0.0030(13) -0.0040(16)
    C16 0.0190(15) 0.0270(18) 0.0161(14) -0.0009(13) 0.0043(11) 0.0002(14)
    C17 0.0239(16) 0.031(2) 0.0233(16) 0.0005(14) 0.0089(13) 0.0045(15)
    C18 0.0276(18) 0.035(2) 0.0195(16) 0.0015(15) 0.0064(13) -0.0025(16)
    C19 0.0217(16) 0.024(2) 0.0214(16) 0.0034(14) 0.0046(13) -0.0009(15)
    O4 0.0255(12) 0.0366(15) 0.0283(12) 0.0029(11) 0.0040(9) 0.0031(12)
    C20 0.0300(19) 0.055(3) 0.036(2) 0.0090(18) 0.0104(16) 0.005(2)
_geom_special_details
;
All e.s.d.'s (except the e.s.d. in the dihedral angle between two l.s. planes)
are estimated using the full covariance matrix. The cell e.s.d.'s are taken
into account individually in the estimation of e.s.d.'s in distances, angles
and torsion angles; correlations between e.s.d.'s in cell parameters are only
used when they are defined by crystal symmetry. An approximate (isotropic)
treatment of cell e.s.d.'s is used for estimating e.s.d.'s involving l.s.
planes.
;
loop_
    _geom_bond_atom_site_label_1
    _geom_bond_atom_site_label_2
    _geom_bond_site_symmetry_2
    _geom_bond_distance
    _geom_bond_publ_flag
    Cl1 C7 . 1.737(3) ?
    F1 C5 . 1.358(3) ?
    F2 C17 . 1.381(4) ?
    N1 C1 . 1.364(4) ?
    N1 C8 . 1.402(4) ?
    N1 C16 . 1.464(4) ?
    N2 C6 . 1.390(4) ?
    N2 C13 . 1.460(4) ?
    N2 C10 . 1.476(4) ?
    N3 C12 . 1.496(4) ?
    N3 H3A . 0.8900 ?
    N3 H3B . 0.8900 ?
    N3 H3C . 0.8900 ?
    O1 C3 . 1.239(4) ?
    O2 C19 . 1.256(4) ?
    O3 C19 . 1.258(4) ?
    C1 C2 . 1.359(4) ?
    C1 H1A . 0.9300 ?
    C2 C3 . 1.448(4) ?
    C2 C19 . 1.513(4) ?
    C3 C9 . 1.474(4) ?
    C4 C5 . 1.363(4) ?
    C4 C9 . 1.402(4) ?
    C4 H4A . 0.9300 ?
    C5 C6 . 1.406(4) ?
    C6 C7 . 1.401(4) ?
    C7 C8 . 1.414(4) ?
    C8 C9 . 1.409(4) ?
    C10 C11 . 1.526(4) ?
    C10 H10A . 0.9700 ?
    C10 H10B . 0.9700 ?
    C11 C15 . 1.494(4) ?
    C11 C14 . 1.507(5) ?
    C11 C12 . 1.510(5) ?
    C12 C13 . 1.533(4) ?
    C12 H12A . 0.9800 ?
    C13 H13A . 0.9700 ?
    C13 H13B . 0.9700 ?
    C14 C15 . 1.516(5) ?
    C14 H14A . 0.9700 ?
    C14 H14B . 0.9700 ?
    C15 H15A . 0.9700 ?
    C15 H15B . 0.9700 ?
    C16 C17 . 1.494(5) ?
    C16 C18 . 1.511(5) ?
    C16 H16A . 0.9800 ?
    C17 C18 . 1.488(5) ?
    C17 H17A . 0.9800 ?
    C18 H18A . 0.9700 ?
    C18 H18B . 0.9700 ?
    O4 C20 . 1.414(4) ?
    O4 H4O . 0.8200 ?
    C20 H20A . 0.9600 ?
    C20 H20B . 0.9600 ?
    C20 H20C . 0.9600 ?
loop_
    _geom_angle_atom_site_label_1
    _geom_angle_atom_site_label_2
    _geom_angle_atom_site_label_3
    _geom_angle_site_symmetry_1
    _geom_angle_site_symmetry_3
    _geom_angle
    _geom_angle_publ_flag
    C1 N1 C8 . . 118.9(3) ?
    C1 N1 C16 . . 117.6(2) ?
    C8 N1 C16 . . 121.5(2) ?
    C6 N2 C13 . . 123.5(3) ?
    C6 N2 C10 . . 121.4(3) ?
    C13 N2 C10 . . 110.1(2) ?
    C12 N3 H3A . . 109.5 ?
    C12 N3 H3B . . 109.5 ?
    H3A N3 H3B . . 109.5 ?
    C12 N3 H3C . . 109.5 ?
    H3A N3 H3C . . 109.5 ?
    H3B N3 H3C . . 109.5 ?
    C2 C1 N1 . . 125.7(3) ?
    C2 C1 H1A . . 117.2 ?
    N1 C1 H1A . . 117.2 ?
    C1 C2 C3 . . 119.1(3) ?
    C1 C2 C19 . . 117.3(3) ?
    C3 C2 C19 . . 123.2(3) ?
    O1 C3 C2 . . 125.2(3) ?
    O1 C3 C9 . . 119.8(3) ?
    C2 C3 C9 . . 115.0(3) ?
    C5 C4 C9 . . 120.0(3) ?
    C5 C4 H4A . . 120.0 ?
    C9 C4 H4A . . 120.0 ?
    F1 C5 C4 . . 119.0(3) ?
    F1 C5 C6 . . 118.0(3) ?
    C4 C5 C6 . . 123.0(3) ?
    N2 C6 C7 . . 120.6(3) ?
    N2 C6 C5 . . 122.7(3) ?
    C7 C6 C5 . . 116.6(3) ?
    C6 C7 C8 . . 121.4(3) ?
    C6 C7 Cl1 . . 116.9(2) ?
    C8 C7 Cl1 . . 121.3(2) ?
    N1 C8 C9 . . 118.3(2) ?
    N1 C8 C7 . . 122.8(3) ?
    C9 C8 C7 . . 118.8(3) ?
    C4 C9 C8 . . 119.2(3) ?
    C4 C9 C3 . . 118.6(3) ?
    C8 C9 C3 . . 122.2(3) ?
    N2 C10 C11 . . 102.7(3) ?
    N2 C10 H10A . . 111.2 ?
    C11 C10 H10A . . 111.2 ?
    N2 C10 H10B . . 111.2 ?
    C11 C10 H10B . . 111.2 ?
    H10A C10 H10B . . 109.1 ?
    C15 C11 C14 . . 60.7(2) ?
    C15 C11 C12 . . 122.4(3) ?
    C14 C11 C12 . . 122.7(3) ?
    C15 C11 C10 . . 121.0(3) ?
    C14 C11 C10 . . 120.0(3) ?
    C12 C11 C10 . . 105.4(2) ?
    N3 C12 C11 . . 114.8(3) ?
    N3 C12 C13 . . 112.9(2) ?
    C11 C12 C13 . . 101.9(3) ?
    N3 C12 H12A . . 109.0 ?
    C11 C12 H12A . . 109.0 ?
    C13 C12 H12A . . 109.0 ?
    N2 C13 C12 . . 98.7(2) ?
    N2 C13 H13A . . 112.0 ?
    C12 C13 H13A . . 112.0 ?
    N2 C13 H13B . . 112.0 ?
    C12 C13 H13B . . 112.0 ?
    H13A C13 H13B . . 109.7 ?
    C11 C14 C15 . . 59.2(2) ?
    C11 C14 H14A . . 117.9 ?
    C15 C14 H14A . . 117.9 ?
    C11 C14 H14B . . 117.9 ?
    C15 C14 H14B . . 117.9 ?
    H14A C14 H14B . . 115.0 ?
    C11 C15 C14 . . 60.1(2) ?
    C11 C15 H15A . . 117.8 ?
    C14 C15 H15A . . 117.8 ?
    C11 C15 H15B . . 117.8 ?
    C14 C15 H15B . . 117.8 ?
    H15A C15 H15B . . 114.9 ?
    N1 C16 C17 . . 117.6(3) ?
    N1 C16 C18 . . 119.7(3) ?
    C17 C16 C18 . . 59.4(2) ?
    N1 C16 H16A . . 116.1 ?
    C17 C16 H16A . . 116.1 ?
    C18 C16 H16A . . 116.1 ?
    F2 C17 C18 . . 115.4(3) ?
    F2 C17 C16 . . 116.3(3) ?
    C18 C17 C16 . . 60.9(2) ?
    F2 C17 H17A . . 117.4 ?
    C18 C17 H17A . . 117.4 ?
    C16 C17 H17A . . 117.4 ?
    C17 C18 C16 . . 59.8(2) ?
    C17 C18 H18A . . 117.8 ?
    C16 C18 H18A . . 117.8 ?
    C17 C18 H18B . . 117.8 ?
    C16 C18 H18B . . 117.8 ?
    H18A C18 H18B . . 114.9 ?
    O2 C19 O3 . . 123.7(3) ?
    O2 C19 C2 . . 117.9(3) ?
    O3 C19 C2 . . 118.4(3) ?
    C20 O4 H4O . . 109.5 ?
    O4 C20 H20A . . 109.5 ?
    O4 C20 H20B . . 109.5 ?
    H20A C20 H20B . . 109.5 ?
    O4 C20 H20C . . 109.5 ?
    H20A C20 H20C . . 109.5 ?
    H20B C20 H20C . . 109.5 ?
loop_
    _geom_torsion_atom_site_label_1
    _geom_torsion_atom_site_label_2
    _geom_torsion_atom_site_label_3
    _geom_torsion_atom_site_label_4
    _geom_torsion_site_symmetry_1
    _geom_torsion_site_symmetry_2
    _geom_torsion_site_symmetry_3
    _geom_torsion_site_symmetry_4
    _geom_torsion
    _geom_torsion_publ_flag
    C8 N1 C1 C2 . . . . -5.3(5) ?
    C16 N1 C1 C2 . . . . 158.7(3) ?
    N1 C1 C2 C3 . . . . -2.0(5) ?
    N1 C1 C2 C19 . . . . -175.7(3) ?
    C1 C2 C3 O1 . . . . -175.5(3) ?
    C19 C2 C3 O1 . . . . -2.2(6) ?
    C1 C2 C3 C9 . . . . 4.7(5) ?
    C19 C2 C3 C9 . . . . 178.1(3) ?
    C9 C4 C5 F1 . . . . -173.7(3) ?
    C9 C4 C5 C6 . . . . 6.4(6) ?
    C13 N2 C6 C7 . . . . 144.3(4) ?
    C10 N2 C6 C7 . . . . -62.9(5) ?
    C13 N2 C6 C5 . . . . -32.8(5) ?
    C10 N2 C6 C5 . . . . 120.0(4) ?
    F1 C5 C6 N2 . . . . -5.0(5) ?
    C4 C5 C6 N2 . . . . 174.8(3) ?
    F1 C5 C6 C7 . . . . 177.7(3) ?
    C4 C5 C6 C7 . . . . -2.4(5) ?
    N2 C6 C7 C8 . . . . 175.9(3) ?
    C5 C6 C7 C8 . . . . -6.8(5) ?
    N2 C6 C7 Cl1 . . . . -11.2(5) ?
    C5 C6 C7 Cl1 . . . . 166.1(3) ?
    C1 N1 C8 C9 . . . . 9.1(5) ?
    C16 N1 C8 C9 . . . . -154.2(3) ?
    C1 N1 C8 C7 . . . . -169.5(3) ?
    C16 N1 C8 C7 . . . . 27.1(5) ?
    C6 C7 C8 N1 . . . . -169.6(3) ?
    Cl1 C7 C8 N1 . . . . 17.8(5) ?
    C6 C7 C8 C9 . . . . 11.8(5) ?
    Cl1 C7 C8 C9 . . . . -160.8(3) ?
    C5 C4 C9 C8 . . . . -1.2(5) ?
    C5 C4 C9 C3 . . . . 178.8(3) ?
    N1 C8 C9 C4 . . . . 173.8(3) ?
    C7 C8 C9 C4 . . . . -7.6(5) ?
    N1 C8 C9 C3 . . . . -6.2(5) ?
    C7 C8 C9 C3 . . . . 172.4(3) ?
    O1 C3 C9 C4 . . . . -0.4(5) ?
    C2 C3 C9 C4 . . . . 179.4(3) ?
    O1 C3 C9 C8 . . . . 179.6(3) ?
    C2 C3 C9 C8 . . . . -0.6(5) ?
    C6 N2 C10 C11 . . . . -174.7(3) ?
    C13 N2 C10 C11 . . . . -18.7(3) ?
    N2 C10 C11 C15 . . . . -155.8(3) ?
    N2 C10 C11 C14 . . . . 132.4(3) ?
    N2 C10 C11 C12 . . . . -11.3(3) ?
    C15 C11 C12 N3 . . . . -58.4(4) ?
    C14 C11 C12 N3 . . . . 15.2(4) ?
    C10 C11 C12 N3 . . . . 157.7(3) ?
    C15 C11 C12 C13 . . . . 179.1(3) ?
    C14 C11 C12 C13 . . . . -107.2(3) ?
    C10 C11 C12 C13 . . . . 35.3(3) ?
    C6 N2 C13 C12 . . . . -164.6(3) ?
    C10 N2 C13 C12 . . . . 40.0(3) ?
    N3 C12 C13 N2 . . . . -168.4(3) ?
    C11 C12 C13 N2 . . . . -44.7(3) ?
    C12 C11 C14 C15 . . . . -111.7(3) ?
    C10 C11 C14 C15 . . . . 111.0(3) ?
    C12 C11 C15 C14 . . . . 112.2(3) ?
    C10 C11 C15 C14 . . . . -109.3(4) ?
    C1 N1 C16 C17 . . . . -108.0(3) ?
    C8 N1 C16 C17 . . . . 55.5(4) ?
    C1 N1 C16 C18 . . . . -39.3(4) ?
    C8 N1 C16 C18 . . . . 124.2(3) ?
    N1 C16 C17 F2 . . . . 4.1(4) ?
    C18 C16 C17 F2 . . . . -105.8(3) ?
    N1 C16 C17 C18 . . . . 109.9(3) ?
    F2 C17 C18 C16 . . . . 107.2(3) ?
    N1 C16 C18 C17 . . . . -106.4(3) ?
    C1 C2 C19 O2 . . . . 139.6(3) ?
    C3 C2 C19 O2 . . . . -33.9(5) ?
    C1 C2 C19 O3 . . . . -39.5(4) ?
    C3 C2 C19 O3 . . . . 147.1(3) ?
loop_
    _geom_hbond_atom_site_label_D
    _geom_hbond_atom_site_label_H
    _geom_hbond_atom_site_label_A
    _geom_hbond_site_symmetry_A
    _geom_hbond_distance_DH
    _geom_hbond_distance_HA
    _geom_hbond_distance_DA
    _geom_hbond_angle_DHA
    N3 H3A O3 1_656 0.89 2.07 2.929(3) 161
    N3 H3A O2 1_656 0.89 2.43 3.022(3) 124
    O4 H4O O3 2_646 0.82 1.84 2.654(4) 173
    N3 H3C O2 2_656 0.89 1.82 2.675(4) 159
    N3 H3B O4 . 0.89 1.91 2.788(4) 171
data_global
_journal_date_recd_electronic     2012-08-17
_journal_date_accepted     2012-08-20
_journal_name_full     'Acta Crystallographica, Section E'
_journal_year     2012
_journal_volume     68
_journal_issue      9
_journal_page_first     o2794
_journal_page_last     o2794
_journal_paper_category     QO
_journal_paper_doi     10.1107/S160053681203632X
_journal_coeditor_code     GO2064
_publ_contact_author_name     'Ding Hai-yan'
_publ_contact_author_address
;
Guangzhou Institutes of Biomedicine and Health,
Chinese Academy of Sciences,
Guanzhou
Guangdong 510530
People's Republic of China
;
_publ_contact_author_email     'ding_haiyan@gibh.ac.cn'
_publ_contact_author_fax     ?
_publ_contact_author_phone     '+862032015302'
_publ_section_title
;\
7-[(7<i>S</i>)-7-Azaniumyl-5-azaspiro[2.4]hept-5-yl]-8-chloro-6-fluoro-1-\
[(1<i>S</i>,2<i>R</i>)-2-fluorocyclopropyl]-4-oxo-1,4-dihydroquinoline-3-\
carboxylate methanol monosolvate
;
loop_
    _publ_author_name
    _publ_author_footnote
    _publ_author_address
    'Xu, Wen-jie' .
;
Shenzhen Salubris Pharmaceuticals Co. Ltd
Guangdong Shenzhen 361021,
People's Republic of China
;
    'Qiu, Xue-hui' .
;
Shenzhen Salubris Pharmaceuticals Co. Ltd
Guangdong Shenzhen 361021,
People's Republic of China
;
    'Hua, Huai-jie' .
;
Shenzhen Salubris Pharmaceuticals Co. Ltd
Guangdong Shenzhen 361021,
People's Republic of China
;
    'Tan, Song-de' .
;
Shenzhen Salubris Pharmaceuticals Co. Ltd
Guangdong Shenzhen 361021,
People's Republic of China
;
    'Ding, Hai-yan' .
;
Guangzhou Institutes of Biomedicine and Health,
Chinese Academy of Sciences,
Guanzhou, Guangdong 510530,
People's Republic of China
;
