# Supplementary material for: 7-[(7S)-7-Aza­niumyl-5-aza­spiro­[2.4]hept-5-yl]-8-chloro-6-fluoro-1-[(1S,2R)-2-fluoro­cyclo­prop­yl]-4-oxo-1,4-dihydroquinoline-3-carboxyl­ate methanol monosolvate
Source: Acta Crystallogr Sect E Struct Rep Online. 2012 Aug 25;68(Pt 9):o2794. doi: 10.1107/S160053681203632X (PMC3435823; doi:10.1107/S160053681203632X)
Supplement: Supplementary file 2 [file e-68-o2794-Isup2.hkl]

# 
# h,k,l, Fc-squared, Fo-squared, sigma(Fo-squared) and status flag 
# 
data_I
_shelx_title ' exp_357 in P21 4' 
_shelx_refln_list_code          4 
_shelx_F_calc_maximum       98.71 
_exptl_crystal_F_000       460.00 
_reflns_d_resolution_high  0.8384 
 
loop_ 
 _symmetry_equiv_pos_as_xyz 
 'x, y, z' 
 '-x, y+1/2, -z' 
 
_cell_length_a     8.7455 
_cell_length_b     8.2968 
_cell_length_c    14.0638 
_cell_angle_alpha  90.000 
_cell_angle_beta  104.474 
_cell_angle_gamma  90.000 
 
_shelx_F_squared_multiplier     1.000 
 
loop_ 
 _refln_index_h 
 _refln_index_k 
 _refln_index_l 
 _refln_F_squared_calc 
 _refln_F_squared_meas 
 _refln_F_squared_sigma 
 _refln_observed_status 
   4  -9   0       11.09        4.09      4.08 o 
   5  -8   0       23.67       15.43      7.09 o 
   1  -7   0       59.71       41.90      8.69 o 
   6  -7   0       32.59       38.23      8.34 o 
   7  -7   0       35.23       30.40      6.36 o 
   1  -6   0      645.58      516.23     26.04 o 
   2  -6   0      272.02      226.51     17.92 o 
   3  -6   0      164.35      151.64     15.15 o 
   4  -6   0      147.49      119.91     12.55 o 
   5  -6   0      303.49      276.08     18.10 o 
   6  -6   0       29.99       21.05      7.93 o 
   7  -6   0       42.21       27.96      6.48 o 
   2  -5   0      379.55      325.39     18.97 o 
   3  -5   0      139.15      139.79     14.08 o 
   4  -5   0      401.06      363.66     20.33 o 
   5  -5   0      151.09      153.80     13.89 o 
   6  -5   0      172.85      158.82     16.77 o 
   7  -5   0      135.56      125.83     14.51 o 
   2  -4   0      191.44      170.68     12.54 o 
   3  -4   0      972.13      983.27     31.53 o 
   4  -4   0      281.49      274.65     16.53 o 
   5  -4   0      154.27      156.19      9.23 o 
   6  -4   0       15.56       16.91      7.55 o 
   7  -4   0       48.01       51.78      8.70 o 
   2  -3   0     1990.05     1733.45     32.85 o 
   3  -3   0     1684.45     1670.13     36.26 o 
   5  -3   0      803.17      767.72     16.31 o 
   6  -3   0      679.95      678.23     17.16 o 
   7  -3   0       88.21       87.03     12.03 o 
   9  -3   0        5.85       -4.76      7.50 o 
   2  -2   0      689.53      623.64     17.18 o 
   4  -2   0      191.74      185.78     12.60 o 
   5  -2   0       99.17       98.98      5.18 o 
   6  -2   0       43.82       38.13      4.71 o 
   7  -2   0       35.91       41.79      7.64 o 
   8  -2   0      150.48      159.94     13.73 o 
   1  -1   0     1232.68     1041.54     14.74 o 
   3  -1   0     3002.60     2962.77     36.94 o 
   4  -1   0      347.88      321.55     14.77 o 
   5  -1   0      198.53      180.25     10.35 o 
   6  -1   0       73.15       63.25     11.61 o 
   7  -1   0       29.53       37.11      5.49 o 
   8  -1   0       72.24       72.49      7.30 o 
   9  -1   0       59.78       62.78      9.01 o 
   1   0   0       11.57       11.22      1.47 o 
   2   0   0     1230.84     1253.80     17.87 o 
   3   0   0      866.07      826.82     18.41 o 
   4   0   0        4.63        6.29      2.99 o 
   5   0   0      732.09      769.35     37.01 o 
   6   0   0       35.10       35.64      5.32 o 
   7   0   0      241.43      224.14     13.66 o 
   8   0   0      151.86      143.06     12.51 o 
   9   0   0       20.61       18.65      6.87 o 
  10   0   0       45.11       44.19      7.15 o 
   2   1   0     1005.05      984.08     16.06 o 
   3   1   0     3076.53     3220.40     35.87 o 
   4   1   0      386.80      412.28     15.62 o 
   5   1   0      221.90      213.61      9.58 o 
   6   1   0       82.55       94.78      6.32 o 
   7   1   0       30.24       25.71      5.92 o 
   8   1   0       74.21       93.07     11.66 o 
   9   1   0       69.15       69.83     10.37 o 
  10   1   0       39.36       57.80      6.77 o 
   1   2   0     3198.51     2963.29     18.21 o 
   2   2   0      681.13      721.58     14.02 o 
   5   2   0       92.99       93.87      9.91 o 
   6   2   0       62.08       58.19      6.17 o 
   7   2   0       38.20       51.21      6.30 o 
   8   2   0      130.62      142.32      7.74 o 
   9   2   0       60.17       57.03     11.43 o 
   1   3   0     1649.35     1637.93     16.54 o 
   2   3   0     2066.89     2086.80     25.97 o 
   3   3   0     1669.30     1710.17     27.23 o 
   4   3   0      192.84      212.80      7.20 o 
   5   3   0      832.74      902.77     14.21 o 
   6   3   0      657.88      701.96     20.39 o 
   7   3   0       90.33       93.32      6.97 o 
   8   3   0       52.75       46.26      5.37 o 
   9   3   0        1.37       -0.10      3.54 o 
   0   4   0      642.52      727.00     18.16 o 
   1   4   0     2400.46     2550.00     24.08 o 
   2   4   0      182.47      208.79      9.65 o 
   3   4   0      975.44     1131.69     20.60 o 
   4   4   0      294.84      308.60      9.92 o 
   5   4   0      162.25      162.36     10.91 o 
   6   4   0       18.32       22.26      5.52 o 
   7   4   0       68.27       74.26      6.50 o 
   8   4   0       15.38       12.67      3.64 o 
   9   4   0       14.03        8.27      4.16 o 
   1   5   0      222.52      229.45     10.07 o 
   2   5   0      348.55      375.36     10.29 o 
   3   5   0      124.11      143.14      6.10 o 
   4   5   0      411.72      423.69     12.37 o 
   5   5   0      140.53      147.73      7.17 o 
   6   5   0      163.52      163.06      8.86 o 
   7   5   0      134.26      137.34      7.99 o 
   8   5   0       92.34      101.45      7.25 o 
   0   6   0      296.07      294.48     18.17 o 
   1   6   0      617.27      646.68     14.60 o 
   2   6   0      282.85      291.77     10.26 o 
   3   6   0      152.40      172.28      8.37 o 
   4   6   0      136.52      145.65      8.10 o 
   5   6   0      292.87      301.20     31.73 o 
   6   6   0       28.93       28.84      5.24 o 
   7   6   0       29.91       24.78      4.99 o 
   8   6   0       95.72       96.75      9.05 o 
   1   7   0       72.88       63.83      7.42 o 
   2   7   0      248.04      266.57     12.94 o 
   3   7   0       33.60       25.92      4.30 o 
   4   7   0       89.05       88.06      5.83 o 
   5   7   0       34.41       43.71      5.53 o 
   6   7   0       28.66       28.50      3.94 o 
   7   7   0       33.58       34.78      5.29 o 
   0   8   0       89.95      100.92     11.17 o 
   1   8   0       31.34       28.31      4.51 o 
   2   8   0      229.35      256.35     10.01 o 
   3   8   0       54.76       51.59      6.58 o 
   4   8   0       58.45       48.18      8.05 o 
   5   8   0       20.70       14.45      5.17 o 
   1   9   0        4.62        2.03      4.89 o 
   2   9   0       83.55       76.33      7.32 o 
   3   9   0      159.41      162.69     12.24 o 
  -4  -9   1       78.04       65.04      8.20 o 
  -6  -8   1       29.17       32.94      5.95 o 
  -5  -8   1       10.35        7.96      5.45 o 
   5  -8   1       37.37       39.28      7.53 o 
  -7  -7   1       74.18       73.26      9.02 o 
  -6  -7   1        6.88        5.67      6.07 o 
   0  -7   1      828.48      672.10     30.98 o 
   4  -7   1      106.43      103.20     11.52 o 
   5  -7   1       18.46       15.53      4.34 o 
   6  -7   1       73.61       62.86      9.69 o 
  -7  -6   1      154.69      156.11     14.92 o 
  -6  -6   1      152.43      132.41     15.65 o 
  -3  -6   1      573.35      587.29     29.65 o 
  -2  -6   1       69.42       81.85     11.05 o 
  -1  -6   1       54.78       44.23      7.80 o 
   0  -6   1      213.89      159.46     13.82 o 
   1  -6   1       43.30       28.24      7.08 o 
   2  -6   1      147.29      127.05     14.19 o 
   3  -6   1      146.54      136.89     15.33 o 
   4  -6   1      171.97      154.07     15.15 o 
   5  -6   1       61.17       59.37     10.00 o 
   6  -6   1      179.55      193.42     16.82 o 
   7  -6   1        4.71       -4.74      4.74 o 
  -7  -5   1      211.33      202.89     17.69 o 
  -6  -5   1      197.57      172.40     17.60 o 
  -5  -5   1      174.37      181.98     11.03 o 
  -4  -5   1      221.44      219.92     15.02 o 
  -3  -5   1       83.39       74.45     10.66 o 
  -2  -5   1     2079.57     1872.53     43.57 o 
  -1  -5   1      302.97      269.49     15.82 o 
   2  -5   1      246.00      204.39     15.76 o 
   3  -5   1      107.26       85.98     11.00 o 
   4  -5   1       61.71       47.46      9.01 o 
   5  -5   1      292.28      281.21     19.81 o 
   6  -5   1       47.14       40.91      6.73 o 
   7  -5   1      191.69      166.34     15.02 o 
  -9  -4   1       33.15       20.61      6.27 o 
  -7  -4   1      377.17      349.99     23.11 o 
  -6  -4   1      395.41      372.81     41.42 o 
  -5  -4   1      299.93      293.05     17.16 o 
  -4  -4   1      625.90      532.02     21.32 o 
  -3  -4   1     1242.46     1219.13     34.44 o 
  -2  -4   1      184.49      161.91     11.72 o 
   2  -4   1      305.82      256.35     15.40 o 
   3  -4   1      336.24      271.39     17.53 o 
   4  -4   1       97.79       97.28      7.22 o 
   5  -4   1       62.06       50.91      5.21 o 
   6  -4   1      315.44      310.46     12.00 o 
   7  -4   1       88.86       56.72     10.73 o 
  -9  -3   1      187.59      178.18     14.38 o 
  -7  -3   1       62.62       53.85     10.05 o 
  -6  -3   1      791.10      713.26     22.01 o 
  -5  -3   1      347.08      317.20      9.11 o 
  -4  -3   1      901.71      847.70     27.86 o 
  -3  -3   1      401.59      448.25     18.82 o 
  -2  -3   1     1383.01     1316.32     27.96 o 
   2  -3   1      219.07      200.63     11.69 o 
   3  -3   1      268.45      231.84     14.38 o 
   4  -3   1       65.54       64.34      5.60 o 
   5  -3   1        2.25       -0.14      3.55 o 
   6  -3   1        2.25       -0.38      3.18 o 
   7  -3   1      444.99      433.11     24.05 o 
  -9  -2   1       20.15       23.26      7.49 o 
  -7  -2   1      218.29      202.46     18.30 o 
  -6  -2   1      195.41      182.22     21.70 o 
  -5  -2   1      676.98      669.48     19.47 o 
  -4  -2   1     1503.87     1470.69     33.31 o 
  -2  -2   1      376.10      316.54     12.19 o 
  -1  -2   1     6876.49     5943.30     43.36 o 
   2  -2   1      588.10      541.41     16.33 o 
   3  -2   1       86.40       79.18      7.87 o 
   4  -2   1      951.48      895.05     26.27 o 
   5  -2   1      183.16      167.10      6.61 o 
   6  -2   1      438.09      432.69     13.27 o 
   8  -2   1      114.15       86.60     10.61 o 
 -10  -1   1      153.64      135.25     10.57 o 
  -9  -1   1      113.59      112.36     12.41 o 
  -8  -1   1        1.37       -1.10      3.92 o 
  -7  -1   1       35.01       41.15      8.03 o 
  -6  -1   1      273.70      270.53      9.84 o 
  -5  -1   1      825.44      899.27     18.93 o 
  -4  -1   1      445.89      438.99     17.32 o 
  -3  -1   1       57.82       68.65      6.34 o 
  -1  -1   1     5653.47     5320.52     32.36 o 
   2  -1   1      865.53      828.60     17.20 o 
   3  -1   1      550.14      470.01     37.95 o 
   4  -1   1      731.69      715.06     21.67 o 
   5  -1   1       10.74        8.13      2.63 o 
   6  -1   1       12.69       17.40      4.51 o 
   7  -1   1       68.36       63.36      9.72 o 
   8  -1   1       14.92       17.95      7.19 o 
   9  -1   1      123.83      111.84     10.82 o 
 -10   0   1      141.82      128.25     11.09 o 
  -9   0   1       32.34       26.63      4.80 o 
  -8   0   1      548.07      517.31     18.22 o 
  -7   0   1     1135.12     1167.06     21.58 o 
  -6   0   1      333.88      319.46     12.64 o 
  -5   0   1      172.80      175.77     12.35 o 
  -4   0   1     5715.55     6235.34     60.51 o 
  -3   0   1      387.06      396.69     13.14 o 
  -2   0   1      581.51      567.82     12.48 o 
  -1   0   1     3520.50     3541.28     21.95 o 
   0   0   1      998.02     1029.00      7.10 o 
   1   0   1      594.76      629.81      8.29 o 
   2   0   1      200.75      221.63      4.44 o 
   3   0   1       11.17       17.82      3.39 o 
   4   0   1       15.66       30.83      4.88 o 
   5   0   1        9.00       17.38      2.78 o 
   6   0   1       14.53       13.34      5.34 o 
   7   0   1       97.33       87.60     11.22 o 
   8   0   1        0.77        6.79      5.45 o 
   9   0   1       17.03       14.13      6.49 o 
 -10   1   1      154.00      155.21     11.58 o 
  -9   1   1      115.57      117.18      8.66 o 
  -8   1   1        5.04        1.78      5.90 o 
  -7   1   1       33.65       27.68      5.14 o 
  -6   1   1      332.76      339.24      9.21 o 
  -5   1   1      813.36      892.02     22.02 o 
  -4   1   1      465.17      512.46     17.83 o 
  -3   1   1       38.36       55.67      5.60 o 
  -2   1   1     6433.13     6291.14     42.81 o 
  -1   1   1     5539.54     5468.17     29.85 o 
   0   1   1      469.20      502.00      4.18 o 
   1   1   1      401.29      407.34      9.69 o 
   2   1   1      906.91      938.06     14.75 o 
   3   1   1      554.29      546.76     14.42 o 
   4   1   1      739.81      772.76     20.45 o 
   5   1   1        2.51       -0.52      2.35 o 
   6   1   1       15.78       15.19      6.84 o 
   7   1   1       72.97       83.93     11.46 o 
   8   1   1       19.63       27.72      9.16 o 
   9   1   1      140.10      122.86      8.96 o 
 -10   2   1       28.49       20.15      5.71 o 
  -9   2   1       18.63       19.09      4.89 o 
  -8   2   1      118.09      112.95      6.30 o 
  -7   2   1      226.96      223.24      8.58 o 
  -6   2   1      189.73      189.23      7.32 o 
  -5   2   1      697.36      756.13     14.34 o 
  -4   2   1     1342.63     1479.66     28.95 o 
  -3   2   1      755.58      810.73     18.56 o 
  -2   2   1      374.46      339.93     10.55 o 
  -1   2   1     7232.05     6826.64     40.97 o 
   0   2   1      735.25      731.95      8.20 o 
   1   2   1     2005.24     2052.18     32.41 o 
   2   2   1      642.87      643.15     12.34 o 
   5   2   1      184.01      212.16     14.24 o 
   6   2   1      462.22      493.07     24.01 o 
   7   2   1      416.23      447.25     24.66 o 
   8   2   1       99.30      106.01      7.51 o 
   9   2   1       69.48       73.08      6.83 o 
  -9   3   1      184.62      187.75     10.35 o 
  -8   3   1      224.81      233.68     10.15 o 
  -7   3   1       57.04       55.20      5.69 o 
  -6   3   1      775.40      798.55     13.34 o 
  -5   3   1      382.78      405.51      9.91 o 
  -4   3   1      901.38     1031.27     15.48 o 
  -3   3   1      450.38      506.59     15.61 o 
  -2   3   1     1556.06     1651.47     25.41 o 
  -1   3   1     5248.32     5064.80     42.52 o 
   0   3   1     2534.31     2567.43     27.70 o 
   1   3   1      346.56      379.11      8.65 o 
   2   3   1      281.35      292.40      9.01 o 
   3   3   1      279.72      256.89     10.10 o 
   4   3   1       56.90       54.44      3.44 o 
   5   3   1       11.69       13.68      6.22 o 
   6   3   1        0.46       -2.18      8.02 o 
   7   3   1      427.73      428.81     13.69 o 
   8   3   1      119.94      125.60      7.36 o 
   9   3   1      225.86      244.67     10.93 o 
  -9   4   1       34.83       44.50      7.11 o 
  -8   4   1        3.45        2.30      3.30 o 
  -7   4   1      359.37      363.28     12.90 o 
  -6   4   1      369.63      375.15     12.78 o 
  -5   4   1      285.74      294.34     11.19 o 
  -4   4   1      617.04      626.86     10.30 o 
  -3   4   1     1304.67     1510.29     17.10 o 
  -2   4   1      187.02      196.16     10.45 o 
  -1   4   1     1196.18     1222.01     24.37 o 
   0   4   1      565.85      642.62     11.81 o 
   1   4   1       74.98       75.27      4.30 o 
   3   4   1      297.10      318.67      9.29 o 
   4   4   1       69.72       69.26      5.11 o 
   5   4   1       61.24       65.52      5.56 o 
   6   4   1      345.45      346.60     21.41 o 
   7   4   1       86.61       91.51      6.79 o 
   8   4   1       75.71       73.18      5.80 o 
  -8   5   1       32.74       31.64      3.65 o 
  -7   5   1      221.65      237.13      8.89 o 
  -6   5   1      161.95      167.54      9.05 o 
  -5   5   1      142.04      144.56      8.33 o 
  -4   5   1      208.41      227.75     10.60 o 
  -3   5   1       83.91       94.74      6.39 o 
  -2   5   1     2152.82     2409.54     20.83 o 
  -1   5   1      269.34      304.72      9.38 o 
   0   5   1     1061.27     1178.97     20.32 o 
   1   5   1      268.68      237.64      9.29 o 
   2   5   1      247.15      256.72      9.04 o 
   3   5   1      102.52      109.85      6.25 o 
   4   5   1       78.92       80.45      6.05 o 
   5   5   1      315.48      328.30     10.12 o 
   6   5   1       55.39       57.98      5.94 o 
   7   5   1      198.86      216.13      9.51 o 
   8   5   1      282.43      319.44     10.88 o 
  -8   6   1       33.86       35.19      6.31 o 
  -7   6   1      142.12      147.16      7.73 o 
  -6   6   1      154.85      170.77      9.03 o 
  -5   6   1       23.41       18.34      4.91 o 
  -4   6   1      172.43      179.53      9.05 o 
  -3   6   1      552.85      615.57     15.25 o 
  -2   6   1       70.45       76.40      5.76 o 
  -1   6   1       42.06       44.39      5.72 o 
   0   6   1      264.28      275.27      9.77 o 
   1   6   1       42.66       51.38      5.06 o 
   2   6   1      163.37      176.96      8.03 o 
   3   6   1      153.54      154.44      8.22 o 
   4   6   1      197.09      221.10     10.30 o 
   5   6   1       58.91       61.82      5.87 o 
   6   6   1      169.20      166.92     23.89 o 
   7   6   1        0.66        0.40      2.32 o 
  -7   7   1       76.52       92.17      6.46 o 
  -6   7   1       12.34       20.72      3.52 o 
  -5   7   1       22.50       22.74      3.78 o 
  -4   7   1      117.02      124.72      6.79 o 
  -3   7   1       50.81       49.06      5.11 o 
  -2   7   1      481.57      489.79     13.81 o 
  -1   7   1      356.75      361.90     11.85 o 
   0   7   1      846.51      917.82     16.15 o 
   1   7   1      191.80      193.24      8.99 o 
   2   7   1       63.56       79.16     11.20 o 
   3   7   1      141.02      133.52      9.57 o 
   4   7   1       93.30      101.84      6.95 o 
   5   7   1       20.25       24.76      3.97 o 
   6   7   1       85.87       95.86      7.05 o 
  -6   8   1       23.26       27.49      5.72 o 
  -5   8   1       14.39       12.96      5.05 o 
  -4   8   1       91.33       91.73     10.48 o 
  -3   8   1      180.62      184.33     11.53 o 
  -2   8   1       19.42       16.88      3.59 o 
  -1   8   1        7.10        5.68      3.72 o 
   0   8   1      215.42      233.21     10.20 o 
   1   8   1       31.70       20.40      4.93 o 
   2   8   1        2.13       -2.59      2.59 o 
   3   8   1      147.26      160.99      9.88 o 
   4   8   1      110.96      115.22      8.31 o 
   5   8   1       39.54       40.03      6.94 o 
  -4   9   1       74.01       72.21      8.87 o 
  -3   9   1       33.03       33.85      7.14 o 
  -2   9   1       14.25       22.17      4.83 o 
  -1   9   1      391.34      370.72     10.67 o 
   0   9   1        1.36        6.77      6.15 o 
   1   9   1       39.00       52.26      9.16 o 
   2   9   1       39.22       48.58      8.33 o 
   3   9   1       16.51       16.65      6.48 o 
  -4  -9   2       33.55       21.80      5.57 o 
  -6  -8   2       38.19       36.55      6.54 o 
  -5  -8   2       10.70        7.50      5.88 o 
   3  -8   2       27.61       29.62      6.71 o 
   4  -8   2       97.73       77.75      8.94 o 
   5  -8   2       52.57       47.00      7.73 o 
  -7  -7   2       87.59       86.87      9.70 o 
  -6  -7   2       48.87       45.14      9.65 o 
  -5  -7   2       16.36       29.93      6.95 o 
   4  -7   2       50.55       39.34      8.01 o 
   5  -7   2      130.10      108.78     10.92 o 
   6  -7   2      123.74      110.96     10.83 o 
  -7  -6   2       21.78       29.04      7.60 o 
  -6  -6   2       49.46       58.04     10.63 o 
  -2  -6   2      234.58      225.64     16.76 o 
  -1  -6   2      186.07      189.32     14.66 o 
   1  -6   2      179.87      150.10     14.63 o 
   2  -6   2      440.16      377.48     23.76 o 
   3  -6   2      243.72      265.72     20.50 o 
   4  -6   2        2.90        5.79      5.15 o 
   5  -6   2      107.69      114.79     13.09 o 
   6  -6   2       22.16       26.44      7.46 o 
   7  -6   2      127.91      135.95     11.35 o 
  -7  -5   2       52.84       32.58      8.60 o 
  -6  -5   2      284.20      286.34     22.52 o 
  -5  -5   2       27.82       24.37      9.15 o 
  -2  -5   2     1396.37     1315.58     35.75 o 
  -1  -5   2      118.96      121.13     10.71 o 
   2  -5   2       95.05       93.62     11.07 o 
   3  -5   2       27.69       30.78      7.64 o 
   4  -5   2      220.47      195.50     10.97 o 
   5  -5   2      516.17      486.77     17.63 o 
   6  -5   2       46.21       41.87      7.05 o 
   7  -5   2        9.74        3.28      4.50 o 
  -7  -4   2       96.31      107.05     14.03 o 
  -6  -4   2       78.20       98.36     31.79 o 
  -5  -4   2      220.75      218.55     17.69 o 
  -4  -4   2       76.60       54.99      8.91 o 
  -2  -4   2       78.69       74.77      8.33 o 
  -1  -4   2      662.37      609.55     19.73 o 
   2  -4   2      735.80      631.01     24.20 o 
   3  -4   2      385.90      332.46     30.22 o 
   4  -4   2       13.58        5.09      8.51 o 
   5  -4   2      471.39      434.71     13.85 o 
   6  -4   2       46.49       42.95      5.35 o 
   7  -4   2      752.82      764.84     29.64 o 
  -9  -3   2       63.06       56.59      9.41 o 
  -7  -3   2       12.50        7.53      5.95 o 
  -6  -3   2      315.88      314.25     15.25 o 
  -5  -3   2       14.99       18.96      3.67 o 
  -4  -3   2      261.48      257.66     15.89 o 
  -2  -3   2       37.95       37.95      5.32 o 
  -1  -3   2     1718.89     1575.93     26.40 o 
   2  -3   2      978.26      875.70     24.81 o 
   3  -3   2      264.37      228.12     14.33 o 
   4  -3   2       92.68       84.54      6.79 o 
   5  -3   2      310.86      289.97      9.32 o 
   6  -3   2      202.07      179.54      9.70 o 
   7  -3   2      249.76      236.80     17.57 o 
   8  -3   2       89.64      101.69     11.05 o 
  -9  -2   2       52.84       50.45     10.71 o 
  -7  -2   2       13.90        7.12      8.50 o 
  -6  -2   2      158.42      138.66      9.81 o 
  -5  -2   2      119.80      122.62      8.04 o 
  -4  -2   2      170.34      165.29     11.83 o 
  -3  -2   2     2308.33     2147.67     34.60 o 
  -1  -2   2     6633.88     5933.94     41.63 o 
   2  -2   2     2382.23     2167.34     33.11 o 
   3  -2   2     1348.62     1332.04     29.81 o 
   4  -2   2      227.95      208.38     10.20 o 
   5  -2   2      831.59      786.68     14.08 o 
   6  -2   2      372.31      359.77     12.16 o 
   8  -2   2       38.51       36.52      8.37 o 
   9  -2   2       39.81       44.66      6.80 o 
 -10  -1   2       16.35        3.53      4.89 o 
  -9  -1   2      215.36      214.94     17.36 o 
  -8  -1   2       86.18       90.27     18.68 o 
  -7  -1   2       34.92       43.69      5.88 o 
  -6  -1   2     1472.56     1468.95     21.62 o 
  -5  -1   2     1532.07     1625.30     62.62 o 
  -4  -1   2     1558.84     1656.80     32.97 o 
  -3  -1   2      705.69      658.89     17.97 o 
  -2  -1   2      122.79      117.43      6.39 o 
   0  -1   2       84.26       78.69      2.39 o 
   2  -1   2     1265.68     1185.14     20.85 o 
   3  -1   2      262.47      285.61      7.85 o 
   4  -1   2      927.11      904.75     24.24 o 
   5  -1   2     1145.04     1172.84     35.23 o 
   6  -1   2      536.70      537.06     19.98 o 
   8  -1   2      105.06      113.32     12.41 o 
   9  -1   2       85.65       98.34     10.32 o 
 -10   0   2       78.13       89.71      8.53 o 
  -9   0   2       42.63       46.33      5.81 o 
  -8   0   2       95.32       86.40      8.31 o 
  -7   0   2       40.93       36.63      4.82 o 
  -6   0   2      113.21      100.14      7.43 o 
  -5   0   2       48.80       48.31      7.31 o 
  -4   0   2      934.44      880.12     23.52 o 
  -3   0   2      252.04      216.71     21.14 o 
  -2   0   2       27.29       25.05      3.59 o 
  -1   0   2       74.30       81.60      3.84 o 
   0   0   2      917.65      889.54      9.46 o 
   1   0   2     2962.40     2977.90     19.41 o 
   2   0   2       84.48       86.89      7.80 o 
   3   0   2      730.43      722.11     16.69 o 
   4   0   2      182.42      234.80     11.58 o 
   5   0   2      394.80      419.98     10.80 o 
   6   0   2     1609.55     1670.53     43.25 o 
   7   0   2      611.36      584.84     27.85 o 
   8   0   2       82.68       95.32     12.09 o 
   9   0   2      162.24      178.33     13.88 o 
 -10   1   2       12.43       16.71      4.57 o 
  -9   1   2      179.00      182.18      8.87 o 
  -8   1   2       75.94       70.67      9.37 o 
  -7   1   2       34.43       26.87      6.31 o 
  -6   1   2     1359.25     1389.42     26.76 o 
  -5   1   2     1449.57     1640.59     71.72 o 
  -4   1   2     1559.00     1746.42     33.50 o 
  -3   1   2      765.81      763.96     19.07 o 
  -2   1   2      150.03      149.24      6.89 o 
  -1   1   2       30.31       29.97      2.16 o 
   0   1   2       71.01       61.21      3.87 o 
   1   1   2      681.60      611.66     12.94 o 
   2   1   2     1309.14     1354.65     16.50 o 
   3   1   2      260.83      253.07      9.65 o 
   4   1   2      950.38     1020.30     22.68 o 
   5   1   2     1112.49     1200.49     31.82 o 
   6   1   2      529.85      514.22     24.39 o 
   7   1   2      860.57      816.15     32.75 o 
   8   1   2       96.76      109.10     12.39 o 
   9   1   2      105.73      107.44      7.96 o 
 -10   2   2      108.86      104.52     10.05 o 
  -9   2   2       54.80       57.93      6.62 o 
  -8   2   2      518.90      515.30     14.45 o 
  -7   2   2        5.37        1.62      2.49 o 
  -6   2   2      149.38      158.08      6.74 o 
  -5   2   2      140.75      164.06      6.12 o 
  -4   2   2      118.23      105.83      8.50 o 
  -3   2   2     2432.55     2374.95     33.46 o 
  -2   2   2      193.80      166.42      8.14 o 
  -1   2   2     6726.18     6381.84     43.66 o 
   0   2   2     1013.08     1047.44     18.29 o 
   1   2   2      184.28      166.63      3.34 o 
   2   2   2     2406.61     2471.11     21.54 o 
   4   2   2      236.61      239.15      9.53 o 
   5   2   2      838.07      863.00     20.25 o 
   6   2   2      314.96      279.56     19.16 o 
   7   2   2     1176.36     1160.41     38.78 o 
   8   2   2       37.41       41.01      4.65 o 
   9   2   2       51.91       51.77     10.52 o 
  -9   3   2       66.75       67.50      9.91 o 
  -8   3   2      131.18      150.64      8.37 o 
  -7   3   2        7.68        5.56      2.75 o 
  -6   3   2      376.10      404.62      9.73 o 
  -5   3   2       13.88       25.98      2.93 o 
  -4   3   2      264.01      324.75      7.01 o 
  -3   3   2      915.93     1014.69     23.35 o 
  -2   3   2       66.69       68.72      6.13 o 
  -1   3   2     1719.23     1742.86     27.13 o 
   0   3   2     1238.82     1266.22     23.68 o 
   1   3   2      314.87      297.03      5.59 o 
   4   3   2       76.94       87.13      5.25 o 
   5   3   2      272.21      268.03     17.08 o 
   6   3   2      177.42      175.09     10.79 o 
   7   3   2      226.30      221.13     12.43 o 
   8   3   2      118.97      132.11     10.04 o 
   9   3   2      161.28      188.57      8.76 o 
  -9   4   2        6.48       -3.44      3.44 o 
  -8   4   2      128.26      123.55      7.61 o 
  -7   4   2       85.80       97.76      6.13 o 
  -6   4   2       70.34       69.37      6.17 o 
  -5   4   2      205.03      242.89      8.22 o 
  -4   4   2       44.03       43.33      3.20 o 
  -3   4   2        4.43        5.91      1.75 o 
  -2   4   2       72.44       81.27      7.73 o 
  -1   4   2      589.79      573.31     18.32 o 
   0   4   2     1447.64     1447.57     29.40 o 
   1   4   2      276.37      282.30     14.61 o 
   3   4   2      393.90      407.47     16.75 o 
   4   4   2       23.74       24.42      3.85 o 
   5   4   2      456.15      469.86     12.99 o 
   6   4   2       54.37       51.79      7.05 o 
   7   4   2      736.52      824.66     17.93 o 
   8   4   2       27.99       26.73      4.86 o 
  -8   5   2       41.32       37.67      4.06 o 
  -7   5   2       61.71       68.70      6.38 o 
  -6   5   2      298.34      332.08     12.28 o 
  -5   5   2       37.86       27.52      5.50 o 
  -4   5   2      543.44      606.73     14.98 o 
  -3   5   2       23.26       29.37      3.20 o 
  -2   5   2     1429.11     1665.82     17.88 o 
  -1   5   2      137.61      163.12      5.91 o 
   0   5   2      134.60      133.17     11.29 o 
   1   5   2      169.38      152.69      8.55 o 
   2   5   2      111.42       96.70     10.74 o 
   3   5   2       27.95       30.87      3.74 o 
   4   5   2      213.38      216.51      9.17 o 
   5   5   2      505.64      482.40     16.27 o 
   6   5   2       52.90       47.12      5.42 o 
   7   5   2        7.46        8.08      2.91 o 
   8   5   2      320.74      393.03     17.20 o 
  -8   6   2       14.64        9.94      3.34 o 
  -7   6   2       34.43       29.52      4.34 o 
  -6   6   2       56.40       46.13      5.28 o 
  -5   6   2       73.72       73.53      6.44 o 
  -4   6   2      153.63      168.54      7.79 o 
  -3   6   2       49.49       49.11      4.28 o 
  -2   6   2      242.61      255.23      8.45 o 
  -1   6   2      149.43      165.34      8.88 o 
   0   6   2      879.62      951.62     17.44 o 
   1   6   2      190.08      204.83     11.18 o 
   2   6   2      434.66      433.08     16.06 o 
   3   6   2      227.25      235.84     11.98 o 
   4   6   2        1.81        1.18      3.16 o 
   5   6   2      115.98      129.71      8.37 o 
   6   6   2       31.60       34.51      7.60 o 
   7   6   2      112.54      132.42      7.73 o 
  -7   7   2       94.00       99.21      6.98 o 
  -6   7   2       36.30       32.63      5.11 o 
  -5   7   2       20.72       18.70      3.86 o 
  -4   7   2       80.52       96.92      6.83 o 
  -3   7   2      315.75      307.34     14.31 o 
  -2   7   2       78.51       71.43      5.76 o 
  -1   7   2      126.92      124.74      6.58 o 
   0   7   2      318.21      353.78     12.15 o 
   1   7   2       89.61       84.00      9.61 o 
   2   7   2      287.34      329.01     22.22 o 
   3   7   2       38.07       38.34      5.43 o 
   4   7   2       44.38       35.00      5.57 o 
   5   7   2      139.83      135.14     12.29 o 
   6   7   2      133.26      148.98      8.34 o 
  -6   8   2       36.26       39.14      4.45 o 
  -5   8   2       11.99        2.44      5.57 o 
  -4   8   2       41.22       31.58      7.49 o 
  -3   8   2       49.05       39.33      6.21 o 
  -2   8   2      378.72      383.45     10.63 o 
  -1   8   2      111.56      103.76      7.34 o 
   0   8   2       66.19       54.72      7.32 o 
   1   8   2      172.32      172.88     16.10 o 
   2   8   2       11.74       21.58      6.14 o 
   3   8   2       30.19       32.93      6.34 o 
   4   8   2       91.18       89.33      7.02 o 
   5   8   2       51.02       47.09      7.11 o 
  -4   9   2       35.23       26.08      6.68 o 
  -3   9   2       51.87       47.95      8.23 o 
  -2   9   2       11.40        0.37      6.32 o 
  -1   9   2       60.85       56.12      7.04 o 
   0   9   2        6.23       -0.20      5.80 o 
   1   9   2      108.49      112.53     11.83 o 
   2   9   2      116.52      136.10     12.18 o 
   3   9   2        0.28        2.26      4.75 o 
  -3  -9   3       86.24       40.70      8.27 o 
   2  -9   3       28.66       12.35      5.34 o 
  -6  -8   3       67.90       70.66      8.24 o 
  -5  -8   3      110.85       90.36     10.62 o 
   3  -8   3       76.67       63.91      9.78 o 
   4  -8   3       76.42       72.63      8.57 o 
  -7  -7   3       93.49       78.77      9.83 o 
  -6  -7   3      126.08      121.16     13.00 o 
  -5  -7   3      181.12      137.53     15.10 o 
   4  -7   3       93.51       87.71     11.68 o 
   5  -7   3       12.24       14.36      3.69 o 
   6  -7   3      173.56      153.43     11.30 o 
  -7  -6   3       60.25       63.69     10.05 o 
  -6  -6   3       23.61       27.73      8.96 o 
   1  -6   3       52.07       35.77      7.99 o 
   2  -6   3       54.22       51.12     11.05 o 
   4  -6   3       24.25       20.62      8.18 o 
   5  -6   3       52.58       37.16      8.82 o 
   6  -6   3      139.96      128.95     12.46 o 
  -7  -5   3        8.92       11.34      5.99 o 
  -6  -5   3       22.76       34.47      9.46 o 
  -5  -5   3      246.23      233.94     19.07 o 
  -4  -5   3      160.28      153.43     14.18 o 
  -2  -5   3      627.02      608.92     24.03 o 
  -1  -5   3       64.25       56.96      7.48 o 
   2  -5   3      167.74      132.84     13.74 o 
   3  -5   3      171.17      167.74     14.37 o 
   4  -5   3      647.18      620.98     25.85 o 
   5  -5   3       80.59       65.66     12.71 o 
   6  -5   3        8.88       12.00      3.43 o 
  -7  -4   3      198.88      196.66     18.57 o 
  -6  -4   3      154.20      148.44     10.96 o 
  -5  -4   3      504.12      434.09     28.35 o 
  -4  -4   3      884.10      776.03     28.72 o 
  -2  -4   3      334.60      318.00     15.59 o 
  -1  -4   3      443.66      427.85     16.02 o 
   0  -4   3     1106.15     1101.24     22.75 o 
   2  -4   3       43.33       31.33      6.38 o 
   3  -4   3      459.94      441.79     15.50 o 
   4  -4   3      239.25      219.86     13.50 o 
   5  -4   3      227.84      203.64      9.89 o 
   6  -4   3      230.97      236.65     12.50 o 
  -9  -3   3       97.90       94.97     11.38 o 
  -7  -3   3      342.38      352.09     23.79 o 
  -6  -3   3      148.51      130.21     10.61 o 
  -5  -3   3      570.58      562.47     18.05 o 
  -4  -3   3       94.58      101.29     10.05 o 
  -1  -3   3     2346.07     2230.24     30.14 o 
   0  -3   3      894.31      792.01     15.63 o 
   2  -3   3      250.28      211.81     12.66 o 
   3  -3   3      669.18      610.86     23.49 o 
   4  -3   3      157.03      158.77      9.33 o 
   5  -3   3      724.21      696.34     20.17 o 
   6  -3   3       30.53       26.45      5.31 o 
   7  -3   3       35.45       37.90      7.97 o 
   8  -3   3       52.37       71.95      8.81 o 
 -10  -2   3       32.41       17.98      6.83 o 
  -9  -2   3       40.57       51.10      9.74 o 
  -7  -2   3      156.03      132.01     15.04 o 
  -6  -2   3       16.73       16.80      4.29 o 
  -5  -2   3     1534.67     1566.08     27.45 o 
  -4  -2   3      625.68      644.45     22.24 o 
  -3  -2   3      460.64      422.50     15.71 o 
  -2  -2   3     1007.24      934.05     19.14 o 
   0  -2   3      688.89      624.55      9.84 o 
   2  -2   3      271.91      265.65     12.20 o 
   3  -2   3      334.33      315.53     15.06 o 
   4  -2   3     1124.40     1083.28     21.19 o 
   5  -2   3      148.50      145.35      7.80 o 
   6  -2   3     1726.50     1719.01     47.62 o 
   7  -2   3      486.00      505.77     27.49 o 
   8  -2   3       50.21       62.46      8.30 o 
   9  -2   3       15.18       23.77      4.00 o 
 -10  -1   3       34.69       37.18      7.09 o 
  -9  -1   3        8.27        8.87      7.23 o 
  -8  -1   3      105.71       84.86     12.58 o 
  -7  -1   3      132.19      127.49     14.10 o 
  -6  -1   3      228.44      214.02     16.30 o 
  -5  -1   3      441.64      488.92     14.66 o 
  -4  -1   3      253.01      244.17     13.25 o 
  -3  -1   3      237.42      226.28     10.78 o 
  -2  -1   3     3429.65     3253.00     32.40 o 
  -1  -1   3     4742.17     4568.17     28.59 o 
   0  -1   3     1171.89     1050.70      6.78 o 
   2  -1   3      369.98      386.20     12.29 o 
   3  -1   3      436.56      474.96     12.78 o 
   4  -1   3      668.08      683.13     20.27 o 
   5  -1   3       55.26       50.30      4.53 o 
   6  -1   3        3.89        8.20      5.51 o 
   8  -1   3       83.71       85.09     11.15 o 
   9  -1   3       53.98       60.83      8.18 o 
 -10   0   3        1.57        3.60      2.97 o 
  -9   0   3      130.38      126.47     11.64 o 
  -8   0   3      474.73      484.03     17.60 o 
  -7   0   3       21.71       19.11      3.98 o 
  -6   0   3       23.72       18.72      4.19 o 
  -5   0   3      116.78      121.65     10.81 o 
  -4   0   3      612.48      569.91     19.56 o 
  -3   0   3       20.95       30.73      4.64 o 
  -2   0   3     1216.28     1253.07     20.06 o 
  -1   0   3        6.40        6.06      1.31 o 
   0   0   3      156.56      180.99      5.44 o 
   1   0   3     3351.56     3268.59     16.52 o 
   2   0   3      741.43      710.55     11.58 o 
   3   0   3      161.23      159.31      7.16 o 
   4   0   3      494.73      568.39     17.55 o 
   5   0   3       11.45       11.54      2.99 o 
   6   0   3     3443.02     3589.11     44.22 o 
   7   0   3      506.09      511.67     26.60 o 
   8   0   3       39.10       29.35      9.14 o 
   9   0   3      143.74      140.57     11.62 o 
 -10   1   3       33.89       37.73      6.21 o 
  -9   1   3       12.31       17.82      3.64 o 
  -8   1   3      103.74       83.23      6.76 o 
  -7   1   3      122.76      106.63      7.37 o 
  -6   1   3      246.71      252.24      9.07 o 
  -5   1   3      412.81      457.41     14.33 o 
  -4   1   3      246.42      275.25     14.14 o 
  -3   1   3      272.49      272.11     12.20 o 
  -2   1   3     3500.25     3422.67     22.73 o 
  -1   1   3     4853.44     4720.08     25.72 o 
   0   1   3     1273.11     1199.08     17.65 o 
   1   1   3     3083.39     3025.50     22.99 o 
   2   1   3      369.83      419.67      8.19 o 
   3   1   3      460.36      496.40     12.48 o 
   4   1   3      571.71      612.55     21.45 o 
   5   1   3       74.58       64.70      6.20 o 
   6   1   3        4.98       -0.47     11.37 o 
   7   1   3       84.37       76.10     11.20 o 
   8   1   3       98.73       95.52     11.51 o 
   9   1   3       53.48       51.49      5.49 o 
 -10   2   3       41.19       57.32      7.41 o 
  -9   2   3       39.96       33.44      5.41 o 
  -8   2   3        2.85        3.83      2.41 o 
  -7   2   3      151.52      139.59      6.65 o 
  -6   2   3       17.10       16.59      2.75 o 
  -5   2   3     1501.59     1637.21     19.79 o 
  -4   2   3      630.10      642.14     20.79 o 
  -3   2   3      464.84      465.89     15.81 o 
  -2   2   3     1009.68     1050.18     20.95 o 
  -1   2   3     2119.12     2029.91     27.18 o 
   0   2   3      709.68      653.68     15.95 o 
   1   2   3      287.09      295.32     11.78 o 
   2   2   3      216.42      232.50      5.44 o 
   4   2   3     1106.80     1160.55     21.51 o 
   5   2   3      171.69      167.31      9.86 o 
   6   2   3     1588.74     1580.20     43.28 o 
   7   2   3      550.02      562.85     27.52 o 
   8   2   3       48.90       54.17      4.98 o 
   9   2   3        8.32        2.93      5.04 o 
  -9   3   3      118.02       99.03      7.98 o 
  -8   3   3      290.57      273.99     10.78 o 
  -7   3   3      342.62      360.49      9.56 o 
  -6   3   3      163.20      170.19      5.88 o 
  -5   3   3      503.33      552.86     10.35 o 
  -4   3   3       90.55       98.27      5.50 o 
  -3   3   3      401.83      443.81     16.44 o 
  -2   3   3     1849.22     1933.80     31.72 o 
  -1   3   3     2348.81     2310.84     33.68 o 
   0   3   3      897.12      876.29     21.35 o 
   1   3   3      382.65      402.41     15.93 o 
   2   3   3      205.59      231.32     13.29 o 
   3   3   3      675.80      669.08     22.11 o 
   4   3   3      203.98      216.92     10.14 o 
   5   3   3      666.09      703.08     19.50 o 
   6   3   3       33.12       26.44      6.44 o 
   7   3   3       38.10       31.81      6.01 o 
   8   3   3       70.71       78.06      5.65 o 
  -9   4   3       29.51       24.63      5.87 o 
  -8   4   3      245.24      244.76     22.73 o 
  -7   4   3      198.18      218.25      8.62 o 
  -6   4   3      157.60      151.48      6.44 o 
  -5   4   3      450.36      458.62     11.20 o 
  -4   4   3      969.84     1016.86     13.54 o 
  -3   4   3      183.75      188.96      6.17 o 
  -2   4   3      333.27      354.05     15.74 o 
  -1   4   3      416.48      392.35     16.61 o 
   0   4   3     1029.92     1096.93     27.32 o 
   1   4   3      202.47      215.70     13.25 o 
   2   4   3       58.86       63.64      5.74 o 
   3   4   3      495.41      526.28     11.94 o 
   4   4   3      211.61      238.85      7.71 o 
   5   4   3      243.95      265.43     12.59 o 
   6   4   3      204.55      248.79     12.49 o 
   7   4   3      523.23      534.21     17.47 o 
   8   4   3        7.71        4.70      3.17 o 
  -8   5   3      305.84      313.94     32.98 o 
  -7   5   3        5.84        6.97      3.28 o 
  -6   5   3       38.82       51.77      5.36 o 
  -5   5   3      283.07      302.08     11.53 o 
  -4   5   3      157.46      162.26      6.28 o 
  -3   5   3      316.99      327.98      8.12 o 
  -2   5   3      596.92      648.05     12.07 o 
  -1   5   3       62.54       64.01      4.72 o 
   0   5   3      389.34      414.22     13.57 o 
   1   5   3      765.80      824.73     24.73 o 
   2   5   3      196.39      207.85     10.72 o 
   3   5   3      166.48      179.61     14.31 o 
   4   5   3      671.06      738.86     19.60 o 
   5   5   3       70.15       76.56      5.99 o 
   6   5   3       11.36        6.77      3.57 o 
   7   5   3       59.40       57.39      4.66 o 
   8   5   3      147.14      175.28     10.81 o 
  -8   6   3      207.18      211.72     13.66 o 
  -7   6   3       62.39       66.51      6.69 o 
  -6   6   3       22.93       19.90      3.83 o 
  -5   6   3      201.68      214.15     10.05 o 
  -4   6   3      529.96      578.27     15.70 o 
  -3   6   3      148.71      153.95      7.04 o 
  -2   6   3      411.76      427.91     12.33 o 
  -1   6   3      138.69      137.60      7.57 o 
   0   6   3       64.60       57.65      6.69 o 
   1   6   3       54.05       47.83      6.52 o 
   2   6   3       69.55       60.16     10.70 o 
   3   6   3       67.11       57.43     10.03 o 
   4   6   3       29.79       46.20      9.12 o 
   5   6   3       48.88       51.62      7.24 o 
   6   6   3      175.95      163.90     13.58 o 
   7   6   3      120.62      134.00      7.51 o 
  -7   7   3       90.90      103.80      6.94 o 
  -6   7   3      119.05      128.01      8.90 o 
  -5   7   3      187.96      188.03     12.31 o 
  -4   7   3       22.03       17.62      5.32 o 
  -3   7   3       86.44       87.70      8.24 o 
  -2   7   3       54.03       60.42      5.77 o 
  -1   7   3      391.16      419.06     16.33 o 
   0   7   3       37.82       42.13      6.76 o 
   1   7   3      130.99      127.83     10.59 o 
   2   7   3      283.47      316.26     21.63 o 
   3   7   3      112.09      112.17      8.54 o 
   4   7   3       87.02       91.41     10.58 o 
   5   7   3       18.44       18.35      5.95 o 
   6   7   3      167.94      183.87      8.76 o 
  -6   8   3       69.60       78.61      8.33 o 
  -5   8   3      111.83      116.17     12.32 o 
  -4   8   3      127.06      141.28      9.62 o 
  -3   8   3       10.78       11.91      3.37 o 
  -2   8   3      263.85      279.67     13.56 o 
  -1   8   3        6.20        8.30      5.26 o 
   0   8   3        9.04       10.58      5.32 o 
   1   8   3       13.18       16.41      7.24 o 
   2   8   3       88.24       85.74     11.73 o 
   3   8   3       68.61       73.82      9.32 o 
   4   8   3       76.80       70.14      6.17 o 
   5   8   3       38.11       40.85      5.98 o 
  -4   9   3       21.15       29.20      6.21 o 
  -3   9   3       83.22      100.36      9.99 o 
  -2   9   3       12.40        7.06      3.76 o 
  -1   9   3      256.99      267.38     12.96 o 
   0   9   3       29.89       29.50      6.71 o 
   1   9   3       21.40       18.57      6.26 o 
   2   9   3       22.09       28.24      7.12 o 
   3   9   3      160.53      148.16     11.09 o 
   2  -9   4        1.43       -3.54      3.54 o 
  -5  -8   4       23.12       23.54      6.50 o 
  -4  -8   4      149.65      122.20     13.33 o 
   3  -8   4      114.15      102.02     11.45 o 
   4  -8   4       64.86       50.61      7.53 o 
  -7  -7   4       21.75       15.26      5.23 o 
  -6  -7   4       21.91       23.07      6.77 o 
  -5  -7   4      288.33      260.82     19.73 o 
   4  -7   4      253.04      228.30     17.93 o 
   5  -7   4      108.63       98.30      7.68 o 
  -7  -6   4       99.48       88.61     11.30 o 
  -6  -6   4       91.30       77.26     11.65 o 
  -5  -6   4       10.36        8.04      6.32 o 
   1  -6   4       43.61       52.36      8.64 o 
   2  -6   4      220.43      202.05     18.63 o 
   4  -6   4        0.17        0.85      6.81 o 
   5  -6   4      151.08      145.91     10.28 o 
  -7  -5   4        5.43        4.01      5.27 o 
  -6  -5   4      396.31      382.39     24.67 o 
  -5  -5   4      180.56      159.76     11.16 o 
  -4  -5   4       69.12       50.74      9.62 o 
  -3  -5   4      305.64      255.06     16.43 o 
   2  -5   4       40.84       33.30      4.80 o 
   3  -5   4       38.10       38.00      7.78 o 
   4  -5   4      333.11      311.28     21.03 o 
   5  -5   4       91.28       82.04      8.04 o 
   6  -5   4      148.10      147.18     10.06 o 
  -9  -4   4       66.05       41.86      8.04 o 
  -7  -4   4        7.92        5.33      5.97 o 
  -6  -4   4        5.07        7.29      5.91 o 
  -5  -4   4        0.12        0.72      3.78 o 
  -4  -4   4       17.34       12.53      5.86 o 
  -3  -4   4      742.26      654.07     23.31 o 
  -1  -4   4     1343.27     1410.83     26.98 o 
   2  -4   4      270.23      224.09     15.89 o 
   3  -4   4      317.78      319.71     13.64 o 
   4  -4   4       70.85       65.52      7.50 o 
   5  -4   4      369.89      351.21     16.37 o 
   6  -4   4      345.58      316.20     15.53 o 
  -9  -3   4      257.58      221.92     17.83 o 
  -7  -3   4      119.93      107.34     14.43 o 
  -6  -3   4      238.01      222.80     13.16 o 
  -5  -3   4      294.39      280.20     14.92 o 
  -4  -3   4      269.26      229.01     14.43 o 
  -3  -3   4      647.35      603.06     20.12 o 
  -2  -3   4      380.84      346.95     13.23 o 
   2  -3   4      882.36      786.72     25.00 o 
   3  -3   4      311.59      308.93     12.38 o 
   4  -3   4      447.26      419.84     15.68 o 
   5  -3   4      743.47      726.47     17.71 o 
   6  -3   4      339.15      333.01     22.26 o 
   7  -3   4      143.21      149.44     15.02 o 
   8  -3   4      228.27      228.98     13.73 o 
 -10  -2   4       30.07       35.85      7.72 o 
  -9  -2   4      174.80      141.23     15.61 o 
  -7  -2   4      167.99      144.59     15.38 o 
  -6  -2   4      107.91      102.74      8.91 o 
  -5  -2   4      308.98      290.77     12.32 o 
  -4  -2   4      635.14      638.90     22.30 o 
  -3  -2   4      763.03      757.15     20.72 o 
  -2  -2   4      130.75      129.26      7.45 o 
  -1  -2   4     1471.75     1439.37     18.22 o 
   0  -2   4     1301.31     1199.06      8.82 o 
   2  -2   4     1568.10     1564.17     29.82 o 
   3  -2   4     1190.24     1292.60     30.28 o 
   4  -2   4       18.31       14.05      2.97 o 
   5  -2   4      213.48      226.51     12.30 o 
   6  -2   4      629.48      646.64     29.99 o 
   7  -2   4       68.30       53.73     10.34 o 
   8  -2   4       45.64       31.64      7.01 o 
 -10  -1   4      107.17       89.16     10.66 o 
  -9  -1   4      198.39      163.21     13.84 o 
  -8  -1   4      336.14      275.62     21.51 o 
  -7  -1   4      248.51      245.00     19.69 o 
  -6  -1   4      714.82      675.63     28.15 o 
  -5  -1   4      310.51      308.97     16.80 o 
  -4  -1   4      164.53      159.08     11.01 o 
  -3  -1   4       11.41       13.09      3.48 o 
  -2  -1   4      124.21       98.94      6.18 o 
  -1  -1   4     2273.65     2362.45     14.27 o 
   0  -1   4     1049.44     1010.46      9.45 o 
   2  -1   4      502.62      525.95     14.79 o 
   3  -1   4      510.45      574.90     16.36 o 
   4  -1   4       41.82       37.88      3.22 o 
   5  -1   4      839.54      820.05     52.47 o 
   6  -1   4      171.87      185.38     10.85 o 
   8  -1   4       75.19       82.87     11.09 o 
   9  -1   4       11.10       11.08      4.04 o 
 -10   0   4        8.11       15.14      7.90 o 
  -9   0   4        8.88        8.21      4.18 o 
  -8   0   4      335.23      318.23     22.85 o 
  -7   0   4       41.58       46.44      5.08 o 
  -6   0   4       13.54       16.56      4.54 o 
  -5   0   4       38.98       28.71      6.08 o 
  -4   0   4      109.09       93.91      8.51 o 
  -3   0   4       75.27       68.82      6.52 o 
  -2   0   4      451.71      443.55      8.74 o 
  -1   0   4     4308.59     4095.58     30.55 o 
   0   0   4      601.01      634.29     11.63 o 
   1   0   4      919.17      885.05     11.86 o 
   2   0   4     9743.62    10273.64     39.08 o 
   3   0   4        8.91       20.51      2.84 o 
   4   0   4       32.03       27.04      4.02 o 
   5   0   4        1.35        0.08      1.78 o 
   6   0   4     1169.93     1205.22     26.67 o 
   7   0   4      121.98      111.60     14.00 o 
   8   0   4      147.40      164.17     15.16 o 
   9   0   4      167.61      200.83     12.48 o 
 -10   1   4       95.12       74.94      8.02 o 
  -9   1   4      237.20      229.83     11.32 o 
  -8   1   4      331.50      299.92     11.59 o 
  -7   1   4      277.28      273.92     10.68 o 
  -6   1   4      748.19      743.77     13.46 o 
  -5   1   4      347.22      347.24     13.11 o 
  -4   1   4      186.78      173.02     11.06 o 
  -3   1   4       32.44       37.75      3.07 o 
  -2   1   4      172.91      151.59      6.37 o 
  -1   1   4     2262.91     2245.54     30.25 o 
   0   1   4     1122.51     1067.91     18.72 o 
   1   1   4     1042.77     1048.70     15.06 o 
   2   1   4      547.89      590.67     17.86 o 
   4   1   4       70.49       77.28      5.02 o 
   5   1   4      838.43      841.93     16.60 o 
   6   1   4      173.41      180.10     11.04 o 
   7   1   4      120.54      116.39     13.82 o 
   8   1   4       70.83       68.43     10.25 o 
   9   1   4        8.44       -0.74      3.86 o 
 -10   2   4       25.99       10.47      5.18 o 
  -9   2   4      198.51      194.64     21.43 o 
  -8   2   4      255.90      253.03     13.75 o 
  -7   2   4      149.30      150.59      6.46 o 
  -6   2   4      100.44      117.87      5.47 o 
  -5   2   4      274.42      277.74      6.30 o 
  -4   2   4      644.27      691.10     22.13 o 
  -3   2   4      773.72      816.83     21.62 o 
  -2   2   4      108.33      104.96      7.54 o 
  -1   2   4     1298.79     1201.15     23.01 o 
   0   2   4     1230.61     1202.14     23.30 o 
   1   2   4      188.02      156.36      9.34 o 
   2   2   4     1411.88     1453.43     30.25 o 
   4   2   4       15.38        9.22      4.40 o 
   5   2   4      246.97      280.11     15.29 o 
   6   2   4      542.27      554.23     19.15 o 
   7   2   4       61.08       59.09     10.57 o 
   8   2   4       49.01       48.71      4.61 o 
  -9   3   4      263.34      245.06     17.23 o 
  -8   3   4       46.91       50.99      6.82 o 
  -7   3   4      104.55       98.54      6.17 o 
  -6   3   4      217.42      227.54      6.80 o 
  -5   3   4      276.53      287.45      6.87 o 
  -4   3   4      267.15      266.54      7.18 o 
  -3   3   4      625.97      632.43     20.63 o 
  -2   3   4      420.98      416.88     16.01 o 
  -1   3   4      330.02      328.00     13.96 o 
   0   3   4      456.66      448.15     16.43 o 
   1   3   4      427.31      401.69     16.90 o 
   2   3   4      852.54      838.06     25.95 o 
   3   3   4      312.09      304.29      8.69 o 
   4   3   4      447.15      468.97     14.97 o 
   5   3   4      694.59      737.42     20.53 o 
   6   3   4      341.57      357.65     16.22 o 
   7   3   4      159.21      165.64     10.36 o 
   8   3   4      240.61      253.33     10.15 o 
  -9   4   4       63.74       59.94      8.48 o 
  -8   4   4       23.27       19.92      7.17 o 
  -7   4   4        8.96        9.74      5.21 o 
  -6   4   4        6.93       12.99      2.71 o 
  -5   4   4        1.80        2.87      2.48 o 
  -4   4   4       22.68       20.64      3.23 o 
  -3   4   4      712.84      785.21     11.35 o 
  -2   4   4      368.88      403.20     10.22 o 
  -1   4   4     1437.12     1449.42     32.72 o 
   0   4   4      118.47      109.48      9.96 o 
   1   4   4      491.90      517.10     11.92 o 
   2   4   4      310.04      298.34      8.22 o 
   3   4   4      354.60      381.96     14.74 o 
   4   4   4       63.21       71.76     11.90 o 
   5   4   4      387.05      401.70     14.87 o 
   6   4   4      410.76      430.57     15.84 o 
   7   4   4      112.58       99.03      6.48 o 
   8   4   4       36.51       41.23      4.79 o 
  -8   5   4       40.70       57.82      7.62 o 
  -7   5   4        3.18        0.25      5.19 o 
  -6   5   4      373.00      395.08     13.39 o 
  -5   5   4      184.25      205.75      8.22 o 
  -4   5   4       78.75       88.03      5.45 o 
  -3   5   4      311.50      324.35      8.31 o 
  -2   5   4        1.68        5.61      3.33 o 
  -1   5   4       51.06       57.60      4.71 o 
   0   5   4      247.33      267.22     11.73 o 
   1   5   4       39.92       45.89      5.84 o 
   2   5   4       41.96       29.72      6.82 o 
   3   5   4       30.83       27.66      6.98 o 
   4   5   4      354.27      407.78     21.36 o 
   5   5   4       74.98       74.35     10.18 o 
   6   5   4      150.81      147.77     12.99 o 
   7   5   4      118.16      109.25     17.99 o 
  -8   6   4      156.34      188.60     13.16 o 
  -7   6   4       91.56      107.73      8.25 o 
  -6   6   4       93.83       94.99      8.38 o 
  -5   6   4        3.56        6.99      4.40 o 
  -4   6   4       16.24       19.53      4.98 o 
  -3   6   4       96.68      108.95      6.24 o 
  -2   6   4       20.89       18.34      3.27 o 
  -1   6   4      414.79      426.14     10.77 o 
   0   6   4      221.75      202.27     19.54 o 
   1   6   4       40.19       33.27      4.89 o 
   2   6   4      224.31      222.03     17.78 o 
   3   6   4      395.05      419.64     23.25 o 
   4   6   4        0.51       -6.55      6.55 o 
   5   6   4      130.95      130.43     12.93 o 
   6   6   4      311.01      330.71     17.86 o 
   7   6   4        3.87       -3.30      3.30 o 
  -7   7   4       20.22       30.43      4.98 o 
  -6   7   4       12.05       11.01      4.27 o 
  -5   7   4      290.40      316.62     14.64 o 
  -4   7   4       65.20       48.90      9.07 o 
  -3   7   4      130.83      150.68     13.97 o 
  -2   7   4       72.61       69.19      5.98 o 
  -1   7   4      380.57      420.78     19.48 o 
   0   7   4       47.00       33.12      5.83 o 
   1   7   4       72.01       82.08      8.44 o 
   2   7   4      119.61      120.76     13.84 o 
   3   7   4       24.84       19.21      7.57 o 
   4   7   4      260.51      278.61     28.23 o 
   5   7   4      132.87      157.42     11.69 o 
   6   7   4       69.63       75.56      7.50 o 
  -6   8   4       31.40       27.29      6.78 o 
  -5   8   4       32.33       38.76      7.88 o 
  -4   8   4      143.55      174.74     15.36 o 
  -3   8   4       85.77       85.31      8.02 o 
  -2   8   4       77.76       76.94      6.17 o 
  -1   8   4       65.33       64.14      7.42 o 
   0   8   4       51.22       52.31      6.74 o 
   1   8   4       61.27       55.43     10.29 o 
   2   8   4      187.82      177.00     15.46 o 
   3   8   4       94.82       93.91      7.23 o 
   4   8   4       66.03       75.56      8.07 o 
  -4   9   4        1.92        4.31      4.15 o 
  -3   9   4       76.20       86.45      9.93 o 
  -2   9   4        6.09        2.24      3.90 o 
  -1   9   4      146.75      146.73      8.92 o 
   0   9   4       14.74       21.47      6.66 o 
   1   9   4       26.34       41.03      8.11 o 
   2   9   4        1.72        9.17      5.18 o 
  -5  -8   5       10.81       22.30      5.07 o 
   3  -8   5       55.21       35.79      7.27 o 
   4  -8   5       42.78       52.96      6.46 o 
  -6  -7   5       49.80       50.36      8.32 o 
  -5  -7   5       13.79       10.37      5.54 o 
  -4  -7   5        6.14       -4.91      4.91 o 
   3  -7   5       46.82       43.57      8.79 o 
   4  -7   5      203.27      185.25     15.92 o 
   5  -7   5       48.26       47.19      8.01 o 
  -7  -6   5        6.05       -2.15      5.78 o 
  -6  -6   5       29.98       13.62      6.29 o 
  -5  -6   5      390.99      332.34     23.00 o 
   1  -6   5       45.60       59.54      8.98 o 
   3  -6   5       76.79       84.46     10.32 o 
   4  -6   5        3.03       -0.70      3.58 o 
   5  -6   5       43.17       30.18      4.99 o 
  -7  -5   5       44.91       37.19      8.38 o 
  -6  -5   5      216.58      181.33     17.56 o 
  -5  -5   5       13.61        0.81      7.67 o 
  -4  -5   5      204.66      205.81     16.51 o 
   2  -5   5      525.56      496.38     17.47 o 
   3  -5   5      681.09      654.96     56.02 o 
   4  -5   5      817.10      762.97     22.64 o 
   5  -5   5       26.36       15.52      4.53 o 
   6  -5   5       43.89       38.31      7.41 o 
  -9  -4   5       43.97       32.72      8.21 o 
  -7  -4   5      126.02       91.62     13.28 o 
  -6  -4   5       28.75       18.70      7.98 o 
  -5  -4   5      763.50      701.65     32.48 o 
  -4  -4   5       75.91       62.79      6.47 o 
  -3  -4   5      247.32      243.88     14.14 o 
   2  -4   5       24.83       21.57      5.83 o 
   3  -4   5      167.64      146.46      9.94 o 
   4  -4   5      152.05      123.20      9.70 o 
   5  -4   5      430.61      444.17     17.93 o 
   6  -4   5      275.49      282.59     19.18 o 
  -9  -3   5       63.40       63.60     10.06 o 
  -6  -3   5      556.48      534.35     23.71 o 
  -5  -3   5       99.73       92.43      7.73 o 
  -4  -3   5      219.23      228.84     10.37 o 
  -3  -3   5       86.83       71.98      7.47 o 
  -2  -3   5      345.68      324.78     12.35 o 
   2  -3   5     1802.68     1699.05     37.22 o 
   3  -3   5       34.36       35.71      4.97 o 
   4  -3   5      223.50      215.81     12.97 o 
   5  -3   5       82.59       82.54      8.19 o 
   6  -3   5      248.26      234.79     18.93 o 
   7  -3   5       54.96       54.64      9.12 o 
   8  -3   5       34.87       53.35      6.86 o 
 -10  -2   5        6.44       -6.15      6.15 o 
  -9  -2   5       20.21       19.78      7.78 o 
  -6  -2   5       61.12       52.38      8.01 o 
  -5  -2   5      196.57      197.29     10.27 o 
  -4  -2   5       50.79       47.14      6.87 o 
  -3  -2   5     1059.03     1105.38     24.89 o 
  -2  -2   5       28.57       31.96      4.08 o 
  -1  -2   5      802.01      916.17     13.57 o 
   2  -2   5      120.98      122.56      9.22 o 
   3  -2   5      476.86      433.44     13.99 o 
   4  -2   5       38.68       42.49      5.98 o 
   5  -2   5      248.23      233.07     13.20 o 
   6  -2   5      170.37      192.06     17.43 o 
   7  -2   5        5.52       16.62      5.87 o 
   8  -2   5       77.14       75.33      9.23 o 
 -10  -1   5      103.30       85.62     10.75 o 
  -9  -1   5       65.55       62.46     11.31 o 
  -8  -1   5       55.92       47.31     10.30 o 
  -7  -1   5      256.41      234.43     19.27 o 
  -6  -1   5      146.17      143.07     13.90 o 
  -5  -1   5       30.28       19.71      6.10 o 
  -4  -1   5        0.97        2.82      3.10 o 
  -3  -1   5     1231.23     1187.90     24.76 o 
  -2  -1   5     1516.00     1408.11     15.32 o 
  -1  -1   5      606.66      610.62     10.84 o 
   0  -1   5     1327.31     1314.43     13.13 o 
   2  -1   5     1711.62     2014.30     28.77 o 
   3  -1   5       70.88       57.10      3.72 o 
   4  -1   5      642.04      624.91     13.62 o 
   5  -1   5       18.24       31.59      4.76 o 
   6  -1   5      249.78      244.85     12.40 o 
   8  -1   5      149.09      158.33     13.66 o 
 -10   0   5       53.99       42.39      7.89 o 
  -9   0   5       42.20       38.44      5.85 o 
  -8   0   5       86.36       71.68     11.82 o 
  -7   0   5       33.43       41.84      6.38 o 
  -6   0   5        0.11       -4.23      5.19 o 
  -5   0   5     1559.42     1430.53     36.61 o 
  -4   0   5     2116.39     2099.80     38.84 o 
  -3   0   5       88.59      103.09      5.60 o 
  -2   0   5      172.56      162.95      8.01 o 
  -1   0   5        4.92        3.30      1.88 o 
   0   0   5      653.60      544.55     12.26 o 
   1   0   5     2259.06     2305.05     18.72 o 
   2   0   5     1443.88     1511.70     30.16 o 
   3   0   5      209.93      203.09     11.66 o 
   4   0   5        3.96       14.29      3.11 o 
   5   0   5      135.42      139.66      8.79 o 
   6   0   5        7.32        6.91      3.99 o 
   7   0   5      126.64      116.48     13.15 o 
   8   0   5        0.25        4.40      5.67 o 
  -9   1   5       82.01       85.62      7.53 o 
  -8   1   5       57.75       53.40      5.26 o 
  -7   1   5      304.41      318.76     10.04 o 
  -6   1   5      192.48      184.25      7.08 o 
  -5   1   5       24.39       27.67      2.47 o 
  -4   1   5        2.07        1.83      2.96 o 
  -3   1   5     1141.49     1134.78     22.49 o 
  -2   1   5     1557.63     1525.36     18.93 o 
  -1   1   5      587.61      577.65     17.74 o 
   0   1   5     1300.09     1245.70     17.02 o 
   1   1   5     1131.14     1184.21     21.55 o 
   2   1   5     1724.86     1978.93     36.18 o 
   3   1   5       64.66       49.54      6.68 o 
   4   1   5      556.40      542.24     15.49 o 
   5   1   5       22.60       20.32      3.68 o 
   6   1   5      260.70      262.47     13.52 o 
   7   1   5       81.63       86.96     11.64 o 
   8   1   5      128.28      142.35     12.47 o 
  -9   2   5       27.53       13.74      5.59 o 
  -8   2   5      222.61      199.71      9.80 o 
  -7   2   5      659.93      661.22     16.59 o 
  -6   2   5       56.42       58.96      4.06 o 
  -5   2   5      237.28      239.56      6.02 o 
  -4   2   5       51.50       45.54      9.71 o 
  -3   2   5     1050.71     1106.04     26.18 o 
  -2   2   5       50.63       53.85      5.96 o 
  -1   2   5      734.98      778.35     20.12 o 
   0   2   5      321.94      282.59     12.51 o 
   1   2   5      337.32      337.96     14.42 o 
   2   2   5       99.40       99.15      9.02 o 
   3   2   5      511.65      487.31     13.59 o 
   4   2   5       38.74       31.29      7.21 o 
   5   2   5      263.33      269.26     13.02 o 
   6   2   5      206.33      219.72     12.36 o 
   7   2   5        2.26        6.41      5.92 o 
   8   2   5       81.27       86.94      6.94 o 
  -9   3   5       67.57       60.72      8.78 o 
  -8   3   5        3.58       -6.97      6.97 o 
  -7   3   5       85.82       88.11      7.05 o 
  -6   3   5      539.10      540.99     10.25 o 
  -5   3   5       94.00       96.71      4.39 o 
  -4   3   5      198.83      209.56      6.18 o 
  -3   3   5      118.76      112.77     10.17 o 
  -2   3   5      358.69      326.84     15.26 o 
  -1   3   5      540.39      544.06     19.25 o 
   0   3   5      281.01      311.08     14.86 o 
   1   3   5     1064.19     1073.91     28.70 o 
   2   3   5     1844.16     1977.45     27.66 o 
   3   3   5       37.55       36.94      6.30 o 
   4   3   5      282.47      286.83      8.70 o 
   5   3   5      107.99      107.71      7.48 o 
   6   3   5      243.79      234.40     11.83 o 
   7   3   5       66.81       53.84      7.36 o 
   8   3   5       31.21       28.76      4.16 o 
  -9   4   5       55.09       38.48      7.65 o 
  -8   4   5       62.46       55.44      9.67 o 
  -7   4   5      110.42      114.55      8.94 o 
  -6   4   5       27.52       27.19      4.26 o 
  -5   4   5      810.28      829.08     20.01 o 
  -4   4   5       91.31      101.55      5.48 o 
  -3   4   5      252.95      258.48      9.11 o 
  -2   4   5     1411.96     1540.05     25.09 o 
  -1   4   5      292.10      299.37      9.16 o 
   0   4   5       92.68       98.28      5.50 o 
   1   4   5      249.69      254.08      7.66 o 
   2   4   5       47.03       47.04      3.40 o 
   3   4   5      156.82      158.22      8.99 o 
   4   4   5      152.80      164.68      9.71 o 
   5   4   5      384.89      428.60     15.75 o 
   6   4   5      259.75      268.72     18.36 o 
   7   4   5        2.04        5.38      3.71 o 
  -8   5   5       54.34       49.67      9.34 o 
  -7   5   5       53.26       57.39      7.18 o 
  -6   5   5      175.61      167.38     11.24 o 
  -5   5   5       10.91        5.12      3.82 o 
  -4   5   5      190.75      201.75      9.37 o 
  -3   5   5      292.14      317.06     11.17 o 
  -2   5   5      119.21      125.60      7.18 o 
  -1   5   5      273.43      286.97     12.54 o 
   0   5   5       89.53       98.58      6.18 o 
   1   5   5      158.25      153.77      9.80 o 
   2   5   5      511.82      549.75     24.71 o 
   3   5   5      678.66      737.71     28.11 o 
   7   5   5        1.33        0.03      2.66 o 
  -8   6   5      105.63      113.31     10.81 o 
  -7   6   5       10.23        4.10      6.63 o 
  -6   6   5       31.10       30.24      5.85 o 
  -5   6   5      356.15      373.20     16.31 o 
  -4   6   5      284.74      320.77     15.15 o 
  -3   6   5      415.27      427.21     16.79 o 
  -2   6   5      313.22      330.22     11.87 o 
  -1   6   5      181.99      183.94      8.88 o 
   0   6   5      164.24      162.66      9.73 o 
   1   6   5       53.46       59.83      7.85 o 
   2   6   5       19.16        4.87      5.88 o 
   3   6   5       82.02       89.38     11.24 o 
   4   6   5        2.99       -5.46      5.46 o 
   5   6   5       33.17       44.30      8.03 o 
   6   6   5      237.77      284.62     15.38 o 
  -7   7   5       75.36       80.27      8.43 o 
  -6   7   5       67.98       81.11     10.61 o 
  -5   7   5       17.00       26.23     10.11 o 
  -4   7   5       10.70       17.84      3.79 o 
  -3   7   5       93.65       83.75     12.46 o 
  -2   7   5      408.88      423.01     21.33 o 
  -1   7   5       70.24       72.42      7.26 o 
   0   7   5       56.72       68.14      7.89 o 
   1   7   5      133.08      139.24     14.88 o 
   2   7   5       60.51       67.37      9.43 o 
   3   7   5       37.52       53.67      9.20 o 
   4   7   5      168.23      185.84      9.10 o 
   5   7   5       60.75       59.24      6.89 o 
  -5   8   5       10.31        7.66      3.77 o 
  -4   8   5       23.26       20.54      3.79 o 
  -3   8   5       30.37       23.24      3.83 o 
  -2   8   5      129.98      133.21      9.17 o 
  -1   8   5      276.18      273.88     13.73 o 
   0   8   5       70.30       52.96     10.39 o 
   1   8   5       31.84       38.59      8.17 o 
   2   8   5       29.37       35.22      7.56 o 
   3   8   5       50.97       46.44      7.66 o 
  -3   9   5      162.50      176.44     12.84 o 
  -2   9   5      132.36      151.78      8.68 o 
  -1   9   5       55.49       49.20      8.40 o 
   0   9   5      204.68      199.62     13.68 o 
   1   9   5      158.21      166.40     12.62 o 
   2   9   5       20.03       32.14      5.28 o 
   2  -8   6      153.79      147.83     12.79 o 
   3  -8   6        5.06       -2.99      5.14 o 
  -6  -7   6      139.10      111.72     11.85 o 
  -5  -7   6       60.54       43.90      8.31 o 
   3  -7   6      114.19      100.03     12.77 o 
   4  -7   6       64.14       75.59      9.35 o 
   5  -7   6       89.73       93.24      9.60 o 
  -6  -6   6       20.59        9.16      4.94 o 
  -5  -6   6      189.78      181.36     16.02 o 
  -4  -6   6      260.82      238.48     17.87 o 
   2  -6   6      393.31      382.31     22.08 o 
   3  -6   6       30.61       21.63      6.67 o 
   4  -6   6      153.41      154.88     12.13 o 
   5  -6   6       78.78       75.07      6.59 o 
  -7  -5   6      428.21      419.80     24.53 o 
  -6  -5   6      495.39      467.10     25.40 o 
  -5  -5   6        8.85       14.84      6.41 o 
  -4  -5   6      766.62      739.80     29.54 o 
   2  -5   6      255.46      220.65     12.45 o 
   3  -5   6        2.04        9.29      3.67 o 
   4  -5   6      106.45       98.35      8.91 o 
   5  -5   6      102.48       95.30      8.33 o 
   6  -5   6       54.93       50.91      8.05 o 
  -9  -4   6      160.72      178.37     13.68 o 
  -6  -4   6       80.36       85.75     10.85 o 
  -5  -4   6      255.49      231.65     12.49 o 
  -4  -4   6      124.32      120.09      8.97 o 
   2  -4   6      775.23      729.93     28.60 o 
   3  -4   6      338.48      316.26     14.45 o 
   4  -4   6      128.04      124.65      9.64 o 
   5  -4   6      553.50      547.48     31.49 o 
   6  -4   6       93.43       78.97     10.71 o 
  -9  -3   6      154.05      152.53     14.30 o 
  -6  -3   6      396.38      393.26     18.37 o 
  -5  -3   6       59.20       57.83      6.10 o 
  -4  -3   6       99.76       96.37      7.00 o 
  -3  -3   6      447.90      439.06     16.77 o 
   2  -3   6      231.50      235.87     14.92 o 
   3  -3   6      370.54      366.49     15.65 o 
   4  -3   6      763.48      692.04     21.56 o 
   5  -3   6       56.08       49.53      8.28 o 
   6  -3   6      116.49      128.39     13.96 o 
   7  -3   6       87.04       90.38     10.47 o 
 -10  -2   6       52.02       62.51      9.06 o 
  -9  -2   6      203.80      202.67     17.15 o 
  -8  -2   6       95.03       86.51     12.77 o 
  -6  -2   6       50.68       49.68      9.74 o 
  -5  -2   6      303.86      300.07     12.71 o 
  -4  -2   6      379.24      348.25     16.73 o 
  -3  -2   6      187.72      197.28     10.87 o 
  -2  -2   6      202.09      199.59      8.78 o 
   2  -2   6      363.87      347.69     15.11 o 
   3  -2   6       78.05       70.42      8.80 o 
   4  -2   6      701.69      687.32     24.22 o 
   5  -2   6      118.41       97.72     11.33 o 
   6  -2   6      188.13      161.71     16.43 o 
   7  -2   6       37.01       35.59      7.83 o 
   8  -2   6        1.01        7.26      4.38 o 
 -10  -1   6      149.06      163.42     13.41 o 
  -9  -1   6      112.62      113.96     13.90 o 
  -8  -1   6      107.23      106.03     14.57 o 
  -7  -1   6      895.97     1032.08     38.66 o 
  -6  -1   6      100.16      105.22     12.69 o 
  -5  -1   6       53.84       66.26      9.11 o 
  -4  -1   6      387.81      369.18     16.71 o 
  -3  -1   6      370.37      367.49      9.93 o 
  -2  -1   6     2388.31     2687.50     21.65 o 
  -1  -1   6     1664.69     1917.47     20.76 o 
   3  -1   6       94.11      101.28      5.62 o 
   4  -1   6      661.82      658.67     14.66 o 
   5  -1   6      168.14      153.10     10.01 o 
   6  -1   6       66.31       71.39      9.15 o 
   8  -1   6      119.40      130.77     11.28 o 
 -10   0   6        2.43        2.44      5.21 o 
  -9   0   6        0.80        2.23      7.13 o 
  -8   0   6        9.22        8.30      5.80 o 
  -7   0   6      170.08      202.17     27.94 o 
  -6   0   6        2.84        4.08      4.08 o 
  -5   0   6      128.87      130.28      6.89 o 
  -4   0   6       53.30       43.72      3.48 o 
  -3   0   6       67.66       67.11      6.65 o 
  -2   0   6       46.52       46.60      4.89 o 
  -1   0   6      667.29      682.26     15.43 o 
   0   0   6       13.48       19.12      3.14 o 
   1   0   6     1225.22     1350.53     44.36 o 
   2   0   6      690.10      676.36     22.53 o 
   3   0   6        7.39        8.22      2.73 o 
   4   0   6        7.45        9.64      3.16 o 
   5   0   6       52.67       48.39      4.56 o 
   6   0   6      143.95      129.18     16.04 o 
   7   0   6       27.35       29.47      8.16 o 
   8   0   6       14.61       10.60      5.53 o 
  -9   1   6      131.73      124.28      9.01 o 
  -8   1   6      100.97       97.05      8.76 o 
  -7   1   6      810.86      857.44     23.83 o 
  -6   1   6       71.40       77.97      4.80 o 
  -5   1   6       52.19       68.92      6.51 o 
  -4   1   6      347.49      327.86     15.78 o 
  -3   1   6      391.19      385.64     14.39 o 
  -2   1   6     2292.61     2536.63     26.58 o 
  -1   1   6     1658.13     1767.04     21.92 o 
   0   1   6     2293.84     2284.38     25.26 o 
   1   1   6      393.12      460.23     15.38 o 
   2   1   6       14.04        9.85      4.31 o 
   3   1   6       74.86       60.48      7.03 o 
   4   1   6      651.81      663.04     30.64 o 
   5   1   6      158.71      147.76      8.31 o 
   6   1   6       67.77       63.23      7.40 o 
   7   1   6      286.75      289.91     19.16 o 
   8   1   6      134.99      126.08     12.97 o 
  -9   2   6      205.59      185.85     14.51 o 
  -8   2   6      116.84      121.10     18.11 o 
  -7   2   6       19.47       18.49      5.13 o 
  -6   2   6       62.93       64.74      4.96 o 
  -5   2   6      350.65      339.62      9.07 o 
  -4   2   6      374.99      378.61     10.22 o 
  -3   2   6      194.02      201.23     12.45 o 
  -2   2   6      226.67      211.67     11.69 o 
  -1   2   6      581.08      624.04     14.61 o 
   0   2   6     1235.94     1210.74     26.96 o 
   1   2   6      891.36      938.48     25.27 o 
   2   2   6      427.07      426.72     17.92 o 
   3   2   6       77.67       69.07      5.86 o 
   4   2   6      710.79      698.27     15.49 o 
   5   2   6      141.95      123.32      7.58 o 
   6   2   6      179.01      174.17     10.85 o 
   7   2   6       37.86       40.29      5.50 o 
   8   2   6        3.45        4.26      3.33 o 
  -9   3   6      155.58      152.87     12.51 o 
  -8   3   6       29.61       25.96      7.47 o 
  -7   3   6      171.41      182.37     15.97 o 
  -6   3   6      426.57      456.41     12.01 o 
  -5   3   6       58.15       55.91      4.42 o 
  -4   3   6      109.07      113.41      6.18 o 
  -3   3   6      510.43      530.07     11.93 o 
  -2   3   6      885.64     1041.60     28.49 o 
  -1   3   6      286.53      297.72     15.32 o 
   0   3   6      309.26      304.63     15.56 o 
   1   3   6      115.06      110.07      5.73 o 
   2   3   6      234.57      250.44     11.71 o 
   3   3   6      359.03      372.79     15.43 o 
   4   3   6      763.29      746.10     14.16 o 
   5   3   6       64.09       62.13      9.57 o 
   6   3   6      122.05      118.27     12.05 o 
   7   3   6       84.63       76.01      9.61 o 
  -9   4   6      155.57      162.44     11.51 o 
  -8   4   6      155.57      146.34     14.07 o 
  -7   4   6       28.04       25.33      6.59 o 
  -6   4   6       91.02       89.46      8.12 o 
  -5   4   6      219.03      234.90     10.05 o 
  -4   4   6      102.35      102.95      6.60 o 
  -3   4   6      285.01      308.86     10.48 o 
  -2   4   6      511.85      531.61     10.87 o 
  -1   4   6      520.58      562.92     11.11 o 
   0   4   6      120.26      131.03      5.78 o 
   1   4   6       68.51       59.48      4.18 o 
   2   4   6      827.76      844.29     16.44 o 
   3   4   6      320.67      322.23     10.93 o 
   4   4   6      122.36      125.80     12.57 o 
   5   4   6      525.42      552.58     22.14 o 
   6   4   6       79.39       86.97     10.25 o 
   7   4   6       22.82       17.99      4.42 o 
  -8   5   6       29.07       23.51      5.34 o 
  -7   5   6      440.20      483.42     25.01 o 
  -6   5   6      499.51      494.54     18.13 o 
  -5   5   6        9.76        2.00      3.93 o 
  -4   5   6      747.30      812.34     18.41 o 
  -3   5   6      194.87      199.99      9.20 o 
  -2   5   6      388.17      380.17     15.21 o 
  -1   5   6      134.30      145.59      7.69 o 
   0   5   6      408.76      430.02     12.73 o 
   1   5   6       17.14       17.33      6.02 o 
   2   5   6      251.83      239.56     17.13 o 
   3   5   6        2.27       22.64      5.32 o 
  -8   6   6       39.52       28.02      6.20 o 
  -7   6   6        3.63        0.86      2.64 o 
  -6   6   6       17.03       23.42      7.43 o 
  -5   6   6      170.99      174.29     11.49 o 
  -4   6   6      277.79      294.20     11.96 o 
  -3   6   6       76.71       89.25     12.07 o 
  -2   6   6      125.51      125.84      8.03 o 
  -1   6   6      134.74      133.01      7.87 o 
   0   6   6       32.36       30.57      4.86 o 
   1   6   6       54.39       53.51      9.99 o 
   2   6   6      370.84      353.80     21.67 o 
   3   6   6       22.07       29.40      7.05 o 
   5   6   6       68.75       70.87      9.41 o 
   6   6   6       28.49       26.66      4.25 o 
  -7   7   6       31.75       44.02      5.70 o 
  -6   7   6      127.35      150.38      9.06 o 
  -5   7   6       59.54       53.94      9.58 o 
  -4   7   6       20.33       31.55      8.45 o 
  -3   7   6       44.08       52.03      9.70 o 
  -2   7   6       60.44       56.50      6.68 o 
  -1   7   6       63.01       66.41     12.80 o 
   0   7   6       82.62       62.10      8.07 o 
   1   7   6      184.02      185.18     17.24 o 
   2   7   6       72.76       70.75     10.78 o 
   3   7   6      121.85      122.74     12.18 o 
   4   7   6       51.43       54.05      7.34 o 
  -5   8   6      112.27      118.26      7.58 o 
  -4   8   6       94.17       99.82      6.17 o 
  -3   8   6       14.83       11.84      5.93 o 
  -2   8   6       16.15       17.46      4.37 o 
  -1   8   6       53.52       50.61      8.28 o 
   0   8   6       33.51       35.04      8.63 o 
   1   8   6        8.23        5.09      5.73 o 
   2   8   6      129.19      132.02     12.07 o 
   3   8   6        4.71        5.77      3.00 o 
  -3   9   6       79.60       80.22      8.98 o 
  -2   9   6       45.70       43.47      7.90 o 
  -1   9   6       46.51       53.55      7.11 o 
   0   9   6       23.76       27.00      6.15 o 
   1   9   6       10.62       16.56      5.09 o 
   2  -8   7       68.61       65.37      8.80 o 
   3  -8   7       24.16       29.50      4.81 o 
   3  -7   7       87.75       69.96     10.34 o 
   4  -7   7      156.18      160.33     12.16 o 
  -6  -6   7      109.87      116.55     11.48 o 
  -5  -6   7      130.67      122.94     12.00 o 
   2  -6   7       65.15       74.65      9.94 o 
   3  -6   7      209.31      202.50     11.98 o 
   4  -6   7       89.02       83.46      7.41 o 
   5  -6   7       51.99       37.07      4.95 o 
  -6  -5   7      196.44      171.36     16.12 o 
  -5  -5   7      266.98      268.80     18.36 o 
   1  -5   7      318.91      299.43     20.32 o 
   2  -5   7       11.93       22.25      5.14 o 
   3  -5   7      110.60      108.58      9.57 o 
   4  -5   7       71.14       65.97      7.55 o 
   5  -5   7       32.91       37.72      5.51 o 
   6  -5   7       10.11        7.62      5.07 o 
  -9  -4   7       98.21      101.04     10.21 o 
  -6  -4   7       61.33       60.52      9.77 o 
  -5  -4   7      582.91      543.51     25.81 o 
   2  -4   7      137.19      127.68     13.89 o 
   3  -4   7      252.40      214.03     12.57 o 
   4  -4   7       48.15       48.39      8.24 o 
   5  -4   7       65.88       69.59     13.43 o 
   6  -4   7       20.05       21.20      5.14 o 
  -9  -3   7       12.18       23.45      6.73 o 
  -6  -3   7      360.17      355.66     21.82 o 
  -5  -3   7      971.02      925.59     31.58 o 
  -4  -3   7      120.15      116.80     10.06 o 
   0  -3   7     1481.66     1368.20     33.78 o 
   2  -3   7      305.42      315.34     17.21 o 
   3  -3   7      162.08      164.10     22.35 o 
   4  -3   7       71.67       64.42      8.85 o 
   5  -3   7      307.62      315.21     15.58 o 
   6  -3   7       17.51       19.03      6.32 o 
 -10  -2   7       14.65       14.44      5.45 o 
  -9  -2   7       69.28       58.76     10.89 o 
  -8  -2   7      164.24      172.89     17.30 o 
  -6  -2   7      154.32      150.30     11.51 o 
  -5  -2   7      340.56      350.74     12.77 o 
  -4  -2   7       50.83       60.57      4.74 o 
  -3  -2   7      253.99      253.49     12.22 o 
   1  -2   7      251.70      230.54     14.91 o 
   3  -2   7      171.84      158.75     10.05 o 
   4  -2   7      105.71      100.44      6.85 o 
   5  -2   7      217.82      208.98     17.98 o 
   6  -2   7      449.01      477.96     25.74 o 
 -10  -1   7      203.77      192.35     14.04 o 
  -9  -1   7       44.43       42.88      9.42 o 
  -8  -1   7      132.70      106.80     14.10 o 
  -7  -1   7       70.96       73.08     11.80 o 
  -6  -1   7      323.92      330.77     28.40 o 
  -5  -1   7       47.36       39.80      3.97 o 
  -4  -1   7      147.09      137.72      6.08 o 
  -3  -1   7      356.42      400.59     14.58 o 
  -2  -1   7      795.36      950.20     18.53 o 
   2  -1   7      313.40      349.45     18.37 o 
   3  -1   7      161.81      133.30     17.34 o 
   4  -1   7      247.78      244.69     11.54 o 
   5  -1   7       94.03       90.75      8.08 o 
   6  -1   7        5.85       12.40      3.89 o 
   7  -1   7       14.53       20.89      7.16 o 
   8  -1   7        4.94        6.04      4.32 o 
 -10   0   7        7.73        9.06      4.97 o 
  -9   0   7      344.55      330.93     21.58 o 
  -8   0   7      103.01       98.13     13.98 o 
  -7   0   7       28.14       31.85      9.08 o 
  -6   0   7      280.04      282.49     13.58 o 
  -5   0   7      391.94      389.32     14.00 o 
  -4   0   7       14.60       15.19      2.79 o 
  -3   0   7       31.16       35.40      3.83 o 
  -2   0   7     4721.57     4844.20     47.04 o 
  -1   0   7      429.25      447.91     13.55 o 
   0   0   7     1016.73     1112.58     33.55 o 
   1   0   7      288.54      261.92     15.73 o 
   2   0   7      424.41      462.95     15.00 o 
   3   0   7      290.19      276.80      9.30 o 
   4   0   7        0.16        5.36      3.11 o 
   5   0   7        1.82       -2.19      2.94 o 
   6   0   7        1.90        1.55      2.75 o 
   7   0   7       24.99       16.22      5.63 o 
   8   0   7      313.18      416.13     16.78 o 
  -9   1   7       38.19       35.32      9.21 o 
  -8   1   7      133.59      118.27     15.48 o 
  -7   1   7       62.56       43.56     10.24 o 
  -6   1   7      297.73      307.33     14.58 o 
  -5   1   7       45.87       45.95      5.98 o 
  -4   1   7      130.35      127.96      6.13 o 
  -3   1   7      433.81      477.05     21.55 o 
  -2   1   7      771.39      900.55     17.37 o 
  -1   1   7      568.33      611.40     18.27 o 
   0   1   7      837.53      846.47     16.85 o 
   1   1   7      377.69      384.93     12.17 o 
   2   1   7      318.77      317.29      8.80 o 
   3   1   7      139.13      130.63     11.02 o 
   4   1   7      296.82      304.19     25.05 o 
   5   1   7      103.91      111.92      7.16 o 
   6   1   7        9.24        8.24      4.34 o 
   7   1   7       20.08       17.54      6.81 o 
  -8   2   7      195.79      188.57     11.86 o 
  -7   2   7       66.67       54.26      7.40 o 
  -6   2   7      164.23      152.42      8.27 o 
  -5   2   7      357.14      336.70     12.71 o 
  -4   2   7       43.36       45.11      4.11 o 
  -3   2   7      273.48      279.37     10.53 o 
  -2   2   7     1183.62     1346.85     30.99 o 
  -1   2   7      791.21      789.44     17.71 o 
   0   2   7      304.40      316.91     15.03 o 
   1   2   7      292.27      299.05      9.20 o 
   2   2   7      117.70      101.64      7.57 o 
   3   2   7      160.73      153.20      9.09 o 
   4   2   7       95.88       95.32      5.50 o 
   5   2   7      211.82      229.68     10.50 o 
   6   2   7      451.36      489.83     17.28 o 
   7   2   7        7.77        6.68      5.02 o 
  -9   3   7        9.67       34.53      5.87 o 
  -8   3   7       63.04       52.71      8.92 o 
  -7   3   7      163.67      159.01     14.63 o 
  -6   3   7      312.75      336.00     14.94 o 
  -5   3   7      954.88      981.68     22.86 o 
  -4   3   7      125.95      135.28     11.34 o 
  -3   3   7     1393.62     1563.92     31.96 o 
  -2   3   7      808.36      887.15     11.74 o 
  -1   3   7       39.71       35.28      3.27 o 
   0   3   7     1460.41     1497.24     25.25 o 
   1   3   7      133.84      117.12      5.47 o 
   2   3   7      309.33      306.67     10.28 o 
   3   3   7      191.73      178.44     10.45 o 
   4   3   7       62.25       59.50      5.46 o 
   5   3   7      293.53      303.68     13.68 o 
   6   3   7       20.91       20.89      6.61 o 
   7   3   7        7.72        2.63      5.87 o 
  -9   4   7       97.70      102.01      8.66 o 
  -8   4   7      123.30      120.08     12.76 o 
  -7   4   7       41.80       39.21      5.46 o 
  -6   4   7       75.76       64.28     10.08 o 
  -5   4   7      563.42      558.29     18.77 o 
  -4   4   7      282.53      297.11     13.55 o 
  -3   4   7      234.76      234.27      9.44 o 
  -2   4   7      347.83      332.17      9.11 o 
  -1   4   7      390.49      379.88     12.28 o 
   0   4   7      330.17      329.86      9.47 o 
   1   4   7       75.88       80.64      5.12 o 
   2   4   7      126.43      123.11      8.95 o 
   3   4   7      256.96      236.62     12.38 o 
   4   4   7       53.29       42.83      8.95 o 
   5   4   7       66.95       81.51     10.34 o 
   7   4   7       13.99        6.43      3.87 o 
  -8   5   7       93.09       94.98      9.86 o 
  -7   5   7       88.18       90.82     11.71 o 
  -6   5   7      219.24      226.81     12.03 o 
  -5   5   7      260.79      293.48     20.32 o 
  -4   5   7       64.53       68.88      7.22 o 
  -3   5   7       46.24       45.32      6.60 o 
  -2   5   7       41.67       40.11      4.67 o 
  -1   5   7        8.70        9.26      2.86 o 
   0   5   7      519.87      556.56     13.06 o 
   1   5   7      339.56      343.29     12.14 o 
   2   5   7       10.54       11.14      5.66 o 
   4   5   7       95.59       86.48     10.35 o 
  -7   6   7       57.11       73.18      8.43 o 
  -6   6   7      110.98      120.35      7.38 o 
  -5   6   7      102.48      109.30     18.41 o 
  -4   6   7      119.11      120.96      9.90 o 
  -3   6   7      728.77      762.97     22.48 o 
  -2   6   7      454.09      476.91     17.88 o 
  -1   6   7       80.83       71.82      7.96 o 
   0   6   7      357.84      392.94     16.21 o 
   1   6   7       51.28       40.65      8.88 o 
   2   6   7       78.11       88.23     10.07 o 
   3   6   7      205.52      219.17     15.03 o 
   5   6   7       66.40       66.34      8.19 o 
  -6   7   7      150.23      178.28      8.98 o 
  -5   7   7      221.00      254.87     11.98 o 
  -4   7   7      107.84      112.92      8.93 o 
  -3   7   7      195.83      191.61     11.78 o 
  -2   7   7      142.31      142.47     10.58 o 
  -1   7   7       34.85       28.42      6.12 o 
   0   7   7      120.91      115.38     13.78 o 
   1   7   7      468.54      507.16     25.15 o 
   2   7   7       31.59       29.23      6.51 o 
   3   7   7       95.69       82.57      9.15 o 
  -5   8   7       62.79       57.34      7.31 o 
  -4   8   7       11.42       10.05      4.30 o 
  -3   8   7      134.35      137.09      9.17 o 
  -2   8   7        8.22        5.42      4.72 o 
  -1   8   7        8.37        5.75      5.38 o 
   0   8   7       62.72       44.34      8.56 o 
   1   8   7       11.20        8.55      4.92 o 
   2   8   7       75.75       83.87      9.36 o 
   2  -8   8      102.73      109.21      9.91 o 
   2  -7   8       23.68       18.50      5.78 o 
   3  -7   8       83.14       79.19      9.56 o 
   4  -7   8      117.48      109.09      9.85 o 
   2  -6   8      309.79      270.02     18.42 o 
   3  -6   8       87.69       81.59     19.74 o 
   4  -6   8      293.50      298.76     12.16 o 
  -8  -5   8       22.55        8.20      4.28 o 
   2  -5   8      131.49      128.21     14.38 o 
   3  -5   8        3.04        0.20      3.36 o 
   4  -5   8      106.83       88.03      8.24 o 
   5  -5   8      140.91      146.23     12.49 o 
  -8  -4   8        0.98        0.80      6.26 o 
   1  -4   8      406.83      372.96     20.80 o 
   3  -4   8       81.97       74.98      7.98 o 
   4  -4   8      264.88      241.07     15.65 o 
   5  -4   8       43.47       44.33      8.80 o 
   6  -4   8       21.49       11.33      5.76 o 
  -9  -3   8        4.09        8.22      5.52 o 
  -8  -3   8      158.47      163.74     15.43 o 
  -1  -3   8      307.16      285.73     16.20 o 
   0  -3   8      340.64      340.72     19.08 o 
   3  -3   8      136.26      130.61      9.83 o 
   4  -3   8       48.29       44.75      6.06 o 
   5  -3   8       58.82       45.55      8.98 o 
   6  -3   8       96.34      104.65     11.34 o 
   7  -3   8      343.82      386.48     16.20 o 
  -9  -2   8       94.64       80.23     11.11 o 
  -8  -2   8      114.57      111.31     14.01 o 
  -7  -2   8      569.24      558.74     28.73 o 
  -6  -2   8      986.09      929.57     34.65 o 
  -5  -2   8      199.00      190.27     13.64 o 
  -4  -2   8      241.98      284.53     19.02 o 
  -3  -2   8       94.32      101.22      9.82 o 
  -2  -2   8       27.49       18.82      5.39 o 
  -1  -2   8      748.63      786.83     26.55 o 
   0  -2   8       94.63       93.71      9.97 o 
   1  -2   8      100.91      120.06     11.57 o 
   2  -2   8      593.18      572.07     23.58 o 
   3  -2   8       15.32       14.14      3.68 o 
   4  -2   8       51.15       49.13      5.47 o 
   5  -2   8      340.32      303.84     21.20 o 
   6  -2   8        1.47        0.71      5.79 o 
   7  -2   8       17.66       19.05      6.00 o 
 -10  -1   8       15.32       18.04      5.71 o 
  -9  -1   8       51.25       39.49      9.00 o 
  -8  -1   8      119.12       91.30     12.75 o 
  -7  -1   8       55.37       40.67      9.50 o 
  -6  -1   8      920.54      907.16     23.26 o 
  -5  -1   8      119.80      113.71      6.51 o 
  -4  -1   8      568.32      584.18     15.44 o 
  -3  -1   8      381.94      398.74      9.86 o 
  -2  -1   8      636.01      653.79     16.43 o 
  -1  -1   8      147.14      169.09     12.71 o 
   0  -1   8      160.98      176.53      9.58 o 
   1  -1   8      142.76      139.99      9.03 o 
   2  -1   8       39.52       40.16      8.31 o 
   3  -1   8      446.63      463.17     26.62 o 
   4  -1   8      206.05      203.68     11.25 o 
   5  -1   8       55.72       57.19      6.66 o 
   6  -1   8      204.86      227.25     13.22 o 
   7  -1   8      108.73      122.62     10.81 o 
 -10   0   8        1.97        6.41      5.13 o 
  -9   0   8      210.43      219.38     17.86 o 
  -8   0   8      340.03      302.02     22.55 o 
  -7   0   8      333.36      222.96     19.48 o 
  -6   0   8     3345.36     3570.45     45.40 o 
  -5   0   8       39.95       41.41      5.36 o 
  -4   0   8       40.16       54.70      3.72 o 
  -3   0   8      599.92      698.13     13.48 o 
  -2   0   8      107.92      134.45      6.17 o 
  -1   0   8      107.96       86.34      5.48 o 
   0   0   8      257.76      264.85      9.48 o 
   1   0   8      532.72      471.53     12.95 o 
   2   0   8       28.70       32.58      4.76 o 
   3   0   8      591.77      607.80     25.64 o 
   4   0   8      168.33      163.03     10.16 o 
   5   0   8      687.85      655.66     16.00 o 
   6   0   8       47.25       55.30      6.52 o 
   7   0   8        0.31        1.08      6.02 o 
  -9   1   8       48.70       45.27      9.58 o 
  -8   1   8      144.15      129.67     15.39 o 
  -7   1   8       68.87       72.87     11.68 o 
  -6   1   8      907.18      922.64     34.01 o 
  -5   1   8      115.11      117.48     11.24 o 
  -4   1   8      544.04      544.67     12.55 o 
  -3   1   8      458.59      473.20      9.95 o 
  -2   1   8      630.10      639.13     10.24 o 
  -1   1   8      147.90      163.77      5.73 o 
   0   1   8      194.34      216.33      7.57 o 
   1   1   8      150.30      142.74      6.10 o 
   2   1   8       47.21       40.30      4.17 o 
   3   1   8      518.68      493.18     16.05 o 
   4   1   8      241.52      213.31     16.75 o 
   5   1   8       52.15       43.31      6.40 o 
   6   1   8      205.21      217.80     11.56 o 
   7   1   8      123.84      157.96     11.68 o 
  -9   2   8       95.70      109.14     10.96 o 
  -8   2   8      100.63      108.80     14.48 o 
  -7   2   8      583.64      556.80     30.59 o 
  -6   2   8      895.79      929.09     75.04 o 
  -5   2   8      240.40      255.65      9.85 o 
  -4   2   8      264.83      288.57      9.95 o 
  -3   2   8       89.54       97.35      7.04 o 
  -2   2   8       21.67       15.98      2.39 o 
  -1   2   8      769.97      825.30     13.50 o 
   0   2   8       98.61      109.55      5.28 o 
   1   2   8      130.59      144.86      6.23 o 
   2   2   8      559.20      550.34     17.73 o 
   3   2   8       19.72       16.73      3.97 o 
   4   2   8       38.77       38.75      4.31 o 
   5   2   8      282.81      264.15     10.71 o 
   6   2   8        5.61       14.35      7.58 o 
   7   2   8       17.04       10.11      5.74 o 
  -8   3   8      159.04      183.61     13.63 o 
  -7   3   8      389.06      397.62     21.82 o 
  -6   3   8      289.33      280.85     12.77 o 
  -5   3   8      344.80      369.65     11.91 o 
  -4   3   8      282.94      298.00     10.44 o 
  -3   3   8      626.62      634.64     12.40 o 
  -2   3   8      425.23      425.28      8.22 o 
  -1   3   8      338.49      331.37      7.29 o 
   0   3   8      330.60      345.43      9.44 o 
   1   3   8       60.52       62.61      4.49 o 
   2   3   8      168.57      164.49      8.33 o 
   3   3   8      108.45      102.32      8.47 o 
   4   3   8       29.93       26.86      4.54 o 
   5   3   8       60.27       55.04      9.93 o 
  -9   4   8      153.93      200.23     12.83 o 
  -8   4   8        2.72       -3.18      3.18 o 
  -7   4   8       58.33       64.01      7.43 o 
  -6   4   8      371.59      358.42     15.38 o 
  -5   4   8      375.37      387.42     15.67 o 
  -4   4   8      395.97      425.33     11.40 o 
  -3   4   8       20.01       23.34      3.47 o 
  -2   4   8      132.93      127.74      5.57 o 
  -1   4   8      160.82      161.63      7.05 o 
   0   4   8        1.38        7.20      3.09 o 
   1   4   8      428.46      467.96     11.67 o 
   2   4   8       24.89       24.33      5.25 o 
   3   4   8       80.55       76.76      6.07 o 
   4   4   8      280.73      284.15     18.35 o 
   5   4   8       66.02       63.88      8.95 o 
  -7   5   8      339.13      378.05     29.65 o 
  -6   5   8       91.17      101.58      8.73 o 
  -5   5   8       60.33       56.12      5.77 o 
  -4   5   8      442.59      469.07     17.37 o 
  -3   5   8       86.61       81.03      6.48 o 
  -2   5   8      573.97      619.17     16.61 o 
  -1   5   8       28.07       23.49      3.87 o 
   0   5   8       52.49       53.72      5.77 o 
   1   5   8      105.69       99.93      8.83 o 
   6   5   8      125.69      142.04      9.83 o 
  -7   6   8       15.61       25.34      7.39 o 
  -6   6   8      201.12      213.31     10.75 o 
  -5   6   8       91.93      103.40      6.97 o 
  -4   6   8      161.13      138.59     10.60 o 
  -3   6   8      129.65      126.76      9.96 o 
  -2   6   8      116.86      119.44      9.74 o 
  -1   6   8       89.72       95.04     15.47 o 
   0   6   8        4.68       21.85      6.57 o 
   1   6   8      112.07      114.92     12.98 o 
   2   6   8      340.32      375.20     19.70 o 
   5   6   8       71.03       78.09      7.49 o 
  -6   7   8      169.56      218.61     13.90 o 
  -5   7   8       14.50       14.24      4.79 o 
  -4   7   8      316.55      324.55     14.25 o 
  -3   7   8       79.95       90.65      8.29 o 
  -2   7   8       77.12       74.22      8.05 o 
  -1   7   8       80.93       70.09     10.68 o 
   0   7   8       24.40       22.47      6.44 o 
   1   7   8        0.83        1.17      3.97 o 
   2   7   8       26.61       23.89      6.58 o 
  -4   8   8       30.92       29.98      4.07 o 
  -3   8   8        6.45       15.47      4.17 o 
  -2   8   8      131.11      125.47      8.50 o 
  -1   8   8       46.43       51.37      8.58 o 
   0   8   8       22.74       22.80      7.22 o 
   1   8   8       21.02       34.48      6.33 o 
   1  -8   9       84.77       82.26      8.47 o 
   2  -7   9      165.22      174.01     13.00 o 
   3  -7   9      128.22      130.11     10.19 o 
   1  -6   9       60.59       44.13      9.18 o 
   2  -6   9      412.52      390.46     15.35 o 
   3  -6   9       29.43       23.05      4.56 o 
   4  -6   9       44.09       38.65      4.69 o 
   2  -5   9      557.82      552.81     20.45 o 
   3  -5   9      479.30      463.46     17.19 o 
   4  -5   9       14.83       15.42      3.89 o 
   5  -5   9       31.19       39.62      5.85 o 
  -8  -4   9       44.95       26.61      7.25 o 
  -7  -4   9      227.55      208.07     15.26 o 
   2  -4   9       81.98       78.02      7.91 o 
   3  -4   9       45.82       45.61      6.23 o 
   4  -4   9       37.58       26.41      5.34 o 
   5  -4   9      304.68      304.25     18.40 o 
   6  -4   9      127.08      132.26      9.99 o 
  -9  -3   9       92.65       86.85      9.54 o 
  -8  -3   9       14.62        8.56      7.15 o 
  -7  -3   9      185.95      176.70     15.36 o 
  -2  -3   9       35.64       35.85      5.84 o 
  -1  -3   9      403.49      411.80     21.03 o 
   0  -3   9     1026.12      999.53     33.80 o 
   2  -3   9       97.41       83.87     11.35 o 
   3  -3   9      169.52      174.57     11.13 o 
   4  -3   9      230.12      220.61     15.73 o 
   5  -3   9      205.43      182.08     15.82 o 
   6  -3   9        9.16        3.35      3.94 o 
  -9  -2   9       75.70       75.39     10.44 o 
  -8  -2   9      247.95      233.74     18.65 o 
  -7  -2   9      825.38      806.74     32.73 o 
  -6  -2   9      885.32      955.31     23.63 o 
  -5  -2   9      253.80      278.11     17.90 o 
  -4  -2   9       55.02       54.51      9.32 o 
  -3  -2   9      144.92      140.89     12.63 o 
  -2  -2   9      443.28      449.97     21.71 o 
  -1  -2   9       79.68       72.76     10.15 o 
   0  -2   9      464.79      429.72     22.70 o 
   1  -2   9      759.70      771.10     31.40 o 
   2  -2   9      535.26      532.55     17.67 o 
   3  -2   9       81.72       71.77      7.68 o 
   4  -2   9      117.97      111.09      8.89 o 
   5  -2   9      621.82      624.25     28.73 o 
   6  -2   9       36.81       34.99      8.06 o 
  -9  -1   9       24.54       21.44      6.83 o 
  -8  -1   9       69.16       69.08     10.60 o 
  -7  -1   9       30.78       39.58      9.70 o 
  -6  -1   9        0.53       -0.10      3.20 o 
  -5  -1   9      142.47      148.14      9.41 o 
  -4  -1   9      179.60      170.40      8.23 o 
  -3  -1   9      258.06      262.54     14.99 o 
  -2  -1   9      393.32      398.58     18.16 o 
  -1  -1   9      127.22      131.57     12.97 o 
   0  -1   9      920.12      923.59     32.04 o 
   1  -1   9      158.12      152.38     10.32 o 
   2  -1   9      413.76      429.87     24.07 o 
   3  -1   9      631.20      597.72     28.11 o 
   4  -1   9      678.19      618.56     18.98 o 
   5  -1   9      169.56      172.19     10.56 o 
   6  -1   9       43.49       53.48      5.64 o 
   7  -1   9       93.94      119.04      9.75 o 
  -9   0   9        0.69        2.76      6.37 o 
  -8   0   9       85.38       81.92      8.34 o 
  -7   0   9      559.67      626.82     20.56 o 
  -6   0   9     1744.13     1838.57     29.08 o 
  -5   0   9       41.94       49.91      4.76 o 
  -4   0   9        0.08        1.81      1.27 o 
  -3   0   9     1184.26     1281.74     15.27 o 
  -2   0   9      129.07      122.36      5.94 o 
  -1   0   9      105.50      122.83      7.21 o 
   0   0   9        9.45        9.71      3.38 o 
   1   0   9      185.54      197.32      9.64 o 
   2   0   9      230.39      221.49     11.64 o 
   3   0   9      584.89      626.04     28.37 o 
   4   0   9      231.87      250.57     12.43 o 
   5   0   9      157.38      160.13      7.98 o 
   6   0   9      164.46      175.93      9.62 o 
   7   0   9        0.97       10.24      4.04 o 
  -9   1   9       26.12       38.64      6.20 o 
  -8   1   9       49.30       49.51      6.60 o 
  -7   1   9       35.77       51.20      7.11 o 
  -6   1   9        0.22      -10.04     15.05 o 
  -5   1   9      149.38      152.01      8.17 o 
  -4   1   9      186.39      190.54      7.23 o 
  -3   1   9      306.55      315.09      8.08 o 
  -2   1   9      386.19      406.93      8.98 o 
  -1   1   9      130.91      130.22      5.88 o 
   0   1   9     1030.95     1054.10     27.47 o 
   1   1   9      174.58      162.10     15.31 o 
   2   1   9      405.47      376.95     20.65 o 
   3   1   9      610.11      586.27     18.34 o 
   4   1   9      635.82      534.88     26.31 o 
   5   1   9      167.15      147.85      7.96 o 
   6   1   9       34.83       30.14      6.01 o 
  -9   2   9      101.38      109.23     10.72 o 
  -8   2   9      268.07      315.54     19.98 o 
  -6   2   9      791.24      832.29     34.62 o 
  -5   2   9      257.74      279.50     12.90 o 
  -4   2   9       53.33       56.92      5.10 o 
  -3   2   9      127.93      131.31      5.66 o 
  -2   2   9      478.10      460.15      9.59 o 
  -1   2   9       81.98       83.79      4.45 o 
   0   2   9      483.10      493.78     11.42 o 
   1   2   9      716.56      752.16     14.45 o 
   2   2   9      483.34      457.87     17.37 o 
   3   2   9       78.84       76.40      7.45 o 
   4   2   9       96.99       89.88      6.71 o 
   5   2   9      646.42      707.97     58.72 o 
   6   2   9       42.27       51.68      5.78 o 
  -9   3   9       93.32      108.68      9.81 o 
  -6   3   9      145.66      160.46     14.51 o 
  -5   3   9      105.84      108.66     12.11 o 
  -4   3   9       65.08       66.32      7.13 o 
  -3   3   9       94.94       93.01      6.38 o 
  -2   3   9       34.74       32.05      2.86 o 
  -1   3   9      386.58      388.60      9.25 o 
   0   3   9      998.64     1005.85     16.79 o 
   1   3   9      140.53      144.86      6.62 o 
   2   3   9      112.58      114.96      7.52 o 
   3   3   9      193.73      183.39     11.16 o 
   4   3   9      197.37      182.41      9.06 o 
   5   3   9      205.83      182.48     15.26 o 
  -8   4   9       39.74       33.59      7.27 o 
  -7   4   9      235.91      264.88     17.88 o 
  -6   4   9       67.75       57.10      6.65 o 
  -5   4   9      139.51      147.98     12.37 o 
  -4   4   9      421.64      395.36     13.43 o 
  -3   4   9      577.71      631.65     12.36 o 
  -2   4   9       30.08       29.40      3.42 o 
  -1   4   9      175.99      180.85      8.94 o 
   0   4   9      178.83      176.34      7.60 o 
   1   4   9       88.06       86.89      5.82 o 
   2   4   9      103.13       86.41      7.06 o 
   3   4   9       47.28       41.38      5.11 o 
   4   4   9       42.20       57.62      9.32 o 
  -8   5   9      242.06      316.77     15.91 o 
  -7   5   9       61.88       49.78      5.64 o 
  -6   5   9        7.76       13.25      8.72 o 
  -5   5   9       66.51       57.97      8.09 o 
  -4   5   9       41.76       40.09      5.27 o 
  -3   5   9      128.91      137.27      8.14 o 
  -2   5   9       96.24       90.97      8.74 o 
  -1   5   9      365.61      382.52     16.01 o 
   0   5   9      217.62      208.12     12.70 o 
   1   5   9      107.90      124.00      7.58 o 
  -7   6   9      150.97      170.19     12.10 o 
  -6   6   9      176.25      180.95     12.97 o 
  -5   6   9       87.05       92.94      6.37 o 
  -4   6   9       11.16       15.03      4.44 o 
  -3   6   9      167.21      158.16     11.01 o 
  -2   6   9      107.54      109.83     10.97 o 
  -1   6   9       65.33       62.56     10.73 o 
   0   6   9       76.75       69.81     11.27 o 
   1   6   9       40.56       40.72      8.34 o 
  -6   7   9       40.25       39.67      6.18 o 
  -5   7   9       30.44       23.99      4.54 o 
  -4   7   9        7.64        9.37      4.43 o 
  -3   7   9       61.94       57.93      6.66 o 
  -2   7   9       12.89       14.84      6.18 o 
  -1   7   9       72.64       69.43      7.47 o 
   0   7   9      213.45      193.05     15.45 o 
   1   7   9       42.45       29.40      6.44 o 
  -3   8   9        3.72        5.18      3.26 o 
  -2   8   9       52.70       45.26      7.18 o 
  -1   8   9        0.13        1.32      3.04 o 
   0   8   9       39.03       41.55      7.42 o 
   0  -7  10       66.28       44.13      7.01 o 
   1  -7  10      299.12      280.55     12.88 o 
   2  -7  10       15.68        7.67      4.55 o 
   1  -6  10       51.52       51.54      9.28 o 
   2  -6  10      111.78      116.21      8.26 o 
   3  -6  10      118.51      115.08      7.38 o 
   2  -5  10      151.65      146.30     10.44 o 
   3  -5  10       64.74       62.12      6.77 o 
   4  -5  10       46.79       45.09      7.35 o 
   2  -4  10      160.65      166.59     15.02 o 
   3  -4  10      176.55      166.95     13.83 o 
   4  -4  10       43.00       46.74      7.16 o 
   5  -4  10       56.89       54.25      7.37 o 
  -8  -3  10       67.25       51.75      8.90 o 
  -2  -3  10        2.25       -5.08      5.08 o 
  -1  -3  10      176.16      193.80     15.69 o 
   2  -3  10      395.80      393.05     16.18 o 
   3  -3  10      370.75      385.53     15.74 o 
   4  -3  10       16.90       17.45      6.18 o 
   5  -3  10        0.77       -2.52      5.35 o 
  -9  -2  10      146.00      154.72     11.84 o 
  -8  -2  10       17.33       15.01      6.65 o 
  -7  -2  10      310.14      302.78     19.59 o 
  -6  -2  10      135.12      148.28     14.54 o 
  -5  -2  10      538.77      557.66     26.03 o 
  -4  -2  10       31.24       31.46      7.24 o 
  -3  -2  10      466.56      479.29     24.41 o 
  -2  -2  10     1371.87     1395.41     41.06 o 
  -1  -2  10       84.49      104.08     12.22 o 
   0  -2  10       62.80       64.78     10.25 o 
   1  -2  10      317.24      322.64     22.75 o 
   2  -2  10       80.33       79.44     12.10 o 
   3  -2  10       62.91       43.77      9.59 o 
   4  -2  10       52.79       53.05      6.69 o 
   5  -2  10       34.44       35.97      8.02 o 
   6  -2  10        8.53        8.25      3.54 o 
  -9  -1  10       42.40       30.65      8.04 o 
  -8  -1  10      103.15       91.56      8.54 o 
  -7  -1  10      471.88      474.54     17.79 o 
  -6  -1  10      173.64      183.92      8.99 o 
  -5  -1  10      294.73      313.10     14.42 o 
  -4  -1  10      772.04      794.10     25.07 o 
  -3  -1  10       86.84       88.39      8.37 o 
  -2  -1  10       31.27       30.54      4.56 o 
  -1  -1  10     1100.56     1057.19     29.20 o 
   0  -1  10     1268.08     1339.21     29.94 o 
   1  -1  10       86.96       92.50     14.84 o 
   2  -1  10       74.68       77.47      8.53 o 
   3  -1  10       44.38       37.03      5.74 o 
   4  -1  10      612.06      569.23     14.75 o 
   5  -1  10       18.62       19.09      8.29 o 
   6  -1  10       70.54       71.54      8.52 o 
  -9   0  10       30.15       26.17      5.00 o 
  -8   0  10       26.10       26.76      5.04 o 
  -7   0  10        1.37       -1.15      4.19 o 
  -6   0  10       27.31       31.42      5.20 o 
  -5   0  10       18.68       12.82      4.66 o 
  -4   0  10      377.12      337.20     12.20 o 
  -3   0  10        0.79        2.00      1.82 o 
  -2   0  10       73.01       64.94      5.62 o 
  -1   0  10      357.22      367.11     12.91 o 
   0   0  10      221.71      223.94     14.37 o 
   1   0  10       14.23       16.00      4.65 o 
   2   0  10       55.51       62.89      6.90 o 
   3   0  10      532.72      507.88     16.96 o 
   4   0  10       76.46       58.26      5.45 o 
   5   0  10        7.13        9.66      3.44 o 
   6   0  10        0.97        2.06      4.86 o 
  -9   1  10       39.66       33.14      5.04 o 
  -8   1  10       82.24       84.84     11.10 o 
  -7   1  10      478.17      478.41     33.20 o 
  -6   1  10      182.41      196.06     11.98 o 
  -5   1  10      276.62      274.49     10.97 o 
  -4   1  10      771.68      812.47     13.94 o 
  -3   1  10       92.60       93.95      5.00 o 
  -2   1  10       38.06       41.15      3.54 o 
  -1   1  10     1026.87     1052.80     21.12 o 
   0   1  10     1208.23     1299.40     24.04 o 
   1   1  10       89.72       86.74      6.97 o 
   2   1  10       51.97       49.58      8.79 o 
   3   1  10       70.91       63.28      6.83 o 
   4   1  10      577.63      529.82     18.34 o 
   5   1  10       15.04       14.08      4.25 o 
   6   1  10       60.71       61.91      8.81 o 
  -9   2  10      166.27      190.79      9.33 o 
  -8   2  10       18.43       15.09      5.81 o 
  -7   2  10      327.36      308.09     21.38 o 
  -6   2  10      117.86      118.73     14.72 o 
  -5   2  10      533.16      515.90     18.18 o 
  -4   2  10       33.20       42.88      4.12 o 
  -3   2  10      484.13      490.67     10.61 o 
  -2   2  10     1401.33     1448.67     17.80 o 
  -1   2  10       76.44       75.51      5.15 o 
   0   2  10       49.85       46.22      4.41 o 
   1   2  10      368.04      384.13     14.75 o 
   2   2  10      106.83      123.30      9.23 o 
   3   2  10       66.46       64.23     13.52 o 
   4   2  10       49.87       52.59      6.08 o 
   5   2  10       49.67       32.49      8.49 o 
  -9   3  10       74.12       85.85      8.96 o 
  -8   3  10       90.71       91.37     11.08 o 
  -7   3  10       96.40       96.73     13.26 o 
  -6   3  10       15.75        7.65      4.52 o 
  -5   3  10      297.04      292.54     12.01 o 
  -4   3  10      507.08      516.07     13.42 o 
  -3   3  10      579.82      609.07     12.12 o 
  -2   3  10        1.24        3.83      2.20 o 
  -1   3  10      169.52      163.41      8.13 o 
   0   3  10      177.40      182.51      7.94 o 
   1   3  10      646.43      706.74     15.03 o 
   2   3  10      434.72      447.13     14.13 o 
   3   3  10      403.42      402.50     16.05 o 
   4   3  10       10.57       10.65      4.20 o 
   5   3  10        0.53        1.08      4.88 o 
  -8   4  10       37.12       34.72      5.24 o 
  -7   4  10      302.40      325.28     11.23 o 
  -6   4  10      231.80      264.64     11.05 o 
  -5   4  10       38.18       35.97      5.23 o 
  -4   4  10       86.42       78.97      6.88 o 
  -3   4  10       91.52      104.24      6.24 o 
  -2   4  10      157.95      174.20      9.15 o 
  -1   4  10      348.96      319.56     21.75 o 
   0   4  10      256.30      258.85     13.31 o 
   1   4  10      683.98      738.76     17.60 o 
   2   4  10      160.57      162.20      8.84 o 
   3   4  10      181.70      182.03     14.71 o 
   4   4  10       40.39       39.64      7.73 o 
  -7   5  10        3.18        8.00      2.83 o 
  -6   5  10       42.69       43.32      7.09 o 
  -5   5  10      250.02      241.91     12.81 o 
  -4   5  10      204.41      223.93     10.14 o 
  -3   5  10       12.45       15.16      3.84 o 
  -2   5  10      210.04      211.75     18.64 o 
  -1   5  10      646.97      651.11     21.06 o 
   0   5  10       65.37       74.57      8.29 o 
   1   5  10      557.62      601.27     28.19 o 
  -6   6  10      120.84      131.10     19.31 o 
  -5   6  10        7.08        4.01      6.10 o 
  -4   6  10       43.49       45.78      6.29 o 
  -3   6  10       25.60       31.88      8.39 o 
  -2   6  10       55.67       44.90      9.71 o 
  -1   6  10      200.74      204.51     16.95 o 
   0   6  10      114.60      116.00      8.79 o 
  -5   7  10       56.44       54.08      7.57 o 
  -4   7  10       86.82      110.75     11.25 o 
  -3   7  10       43.14       45.25      9.03 o 
  -2   7  10        6.97       -1.88      6.38 o 
  -1   7  10        3.17        3.81      4.26 o 
   0   7  10       77.94       79.94      9.05 o 
   0  -7  11       96.75       65.44      8.41 o 
   1  -6  11       50.64       46.14      5.71 o 
   2  -6  11      119.85      109.95     14.38 o 
   1  -5  11       98.35       89.46      8.28 o 
   2  -5  11      231.80      239.10     11.54 o 
   3  -5  11       32.83       31.89      8.12 o 
   1  -4  11      644.35      613.48     26.00 o 
   2  -4  11      334.90      350.13     14.81 o 
   3  -4  11       45.87       35.04      5.49 o 
   4  -4  11       92.29      100.17     10.27 o 
  -3  -3  11       25.81       40.63      6.76 o 
  -2  -3  11       12.40       19.32      6.14 o 
  -1  -3  11      546.43      603.16     29.02 o 
   2  -3  11      238.67      206.49     18.15 o 
   3  -3  11      300.75      261.13     19.04 o 
   4  -3  11       11.49        5.51      4.70 o 
   5  -3  11       83.45       90.58      8.94 o 
  -6  -2  11      192.48      186.27     16.01 o 
  -5  -2  11      198.32      191.23     16.34 o 
  -4  -2  11       39.73       35.99      7.98 o 
  -3  -2  11       73.72       80.14     10.95 o 
  -2  -2  11       63.22       61.43     10.39 o 
  -1  -2  11      499.15      478.27     26.65 o 
   0  -2  11     1690.69     1846.49     75.27 o 
   2  -2  11      160.03      129.26     14.26 o 
   3  -2  11        2.42        3.37      5.29 o 
   4  -2  11       54.63       55.50      8.65 o 
   5  -2  11      151.61      159.06     12.08 o 
  -8  -1  11      230.05      262.65     11.28 o 
  -7  -1  11      204.25      181.54     16.27 o 
  -6  -1  11      134.84      132.43     10.03 o 
  -5  -1  11       43.64       39.75      6.42 o 
  -4  -1  11        1.36        5.61      4.00 o 
  -3  -1  11      251.87      248.85     10.97 o 
  -2  -1  11       44.92       44.33      5.14 o 
  -1  -1  11       84.27       92.79      9.49 o 
   0  -1  11      769.36      826.66     25.14 o 
   1  -1  11      398.70      401.52     25.54 o 
   2  -1  11      163.15      171.72     15.57 o 
   3  -1  11       72.07       68.46      6.90 o 
   4  -1  11        8.76       13.01      3.54 o 
   5  -1  11       18.93       12.26      6.53 o 
  -9   0  11        2.17        4.69      3.85 o 
  -8   0  11       36.76       34.96      3.82 o 
  -7   0  11        4.45        3.26      2.84 o 
  -6   0  11        8.71        8.20      4.95 o 
  -5   0  11      170.63      162.00     11.56 o 
  -4   0  11       72.97       69.21      5.36 o 
  -3   0  11      831.06      833.30     19.39 o 
  -2   0  11      173.51      171.86      9.60 o 
  -1   0  11      151.04      148.49      9.24 o 
   0   0  11     3140.42     3184.78     48.15 o 
   1   0  11      117.22       87.08     10.31 o 
   2   0  11       64.45       80.75      9.30 o 
   3   0  11        5.94       21.22      7.83 o 
   4   0  11      316.65      349.28     14.01 o 
   5   0  11      103.95      104.87      7.91 o 
  -9   1  11       25.97       42.66      6.55 o 
  -8   1  11      228.98      230.36     11.87 o 
  -7   1  11      237.84      243.75     29.32 o 
  -6   1  11      138.21      140.48     11.43 o 
  -5   1  11       64.78       71.45      8.44 o 
  -4   1  11        0.46        3.40      3.60 o 
  -3   1  11      232.52      218.73      9.14 o 
  -2   1  11       39.31       40.18      5.79 o 
  -1   1  11      114.69      111.36      8.21 o 
   0   1  11      720.67      757.81     24.70 o 
   1   1  11      394.74      384.30     16.57 o 
   2   1  11      173.91      180.88     16.05 o 
   3   1  11      100.91       97.12      8.53 o 
   4   1  11       12.73        7.18      3.54 o 
   5   1  11       14.40        7.73      5.41 o 
  -9   2  11      119.33      121.70     10.37 o 
  -8   2  11      197.85      203.40     11.22 o 
  -7   2  11       22.19       22.60      5.99 o 
  -6   2  11      218.54      251.88     14.23 o 
  -5   2  11      212.32      215.61     10.71 o 
  -4   2  11       37.78       35.73      5.09 o 
  -3   2  11       47.91       52.67      4.31 o 
  -2   2  11       40.33       42.91      4.46 o 
  -1   2  11      490.92      487.44     15.21 o 
   0   2  11     1593.98     1683.12     33.45 o 
   1   2  11      408.11      397.51     14.11 o 
   2   2  11      176.12      184.11     11.36 o 
   3   2  11        3.93        2.07      2.72 o 
   4   2  11       64.02       66.63     10.24 o 
   5   2  11      162.37      164.70     12.89 o 
  -8   3  11       15.85       13.44      4.17 o 
  -7   3  11       67.81       62.15     11.36 o 
  -6   3  11       42.77       36.33      8.26 o 
  -5   3  11       20.50       16.04      3.98 o 
  -4   3  11       24.01       24.43      4.33 o 
  -3   3  11       32.21       30.37      3.86 o 
  -2   3  11       16.83       16.24      3.74 o 
  -1   3  11      567.80      607.17     16.67 o 
   0   3  11       55.50       62.07      6.62 o 
   1   3  11      258.06      240.01     10.69 o 
   2   3  11      261.86      268.36     14.79 o 
   3   3  11      294.60      297.42     14.87 o 
   4   3  11        8.35        9.94      5.26 o 
   5   3  11       87.29       84.28      8.38 o 
  -8   4  11      189.75      221.03     13.64 o 
  -7   4  11       76.85       87.62      7.90 o 
  -6   4  11      255.16      269.21     10.75 o 
  -5   4  11       50.61       54.23      5.75 o 
  -4   4  11      119.95      109.78      7.78 o 
  -3   4  11      741.80      765.16     18.28 o 
  -2   4  11        9.14        9.79      4.62 o 
  -1   4  11        8.37       19.95     18.69 o 
   0   4  11      237.92      250.82     10.50 o 
   1   4  11      640.45      670.29     16.88 o 
   2   4  11      361.21      382.65     12.02 o 
   3   4  11       45.58       49.26      7.57 o 
   4   4  11       96.53       79.19      8.52 o 
  -7   5  11       13.76       10.30      6.16 o 
  -6   5  11       41.37       45.31      6.06 o 
  -5   5  11       33.45       38.52      5.89 o 
  -4   5  11       82.64       77.11      7.56 o 
  -3   5  11       86.30       86.02     12.73 o 
  -2   5  11      231.22      271.72     20.43 o 
  -1   5  11       10.32        7.95      4.13 o 
   0   5  11      142.83      143.51     10.09 o 
   1   5  11       98.73       72.06     11.44 o 
  -6   6  11      108.50      118.17     10.03 o 
  -5   6  11       11.16       11.45      5.99 o 
  -4   6  11       30.53       13.38      6.95 o 
  -3   6  11      192.99      193.52     16.11 o 
  -2   6  11       30.64       23.98      8.39 o 
  -1   6  11       49.92       46.27      9.48 o 
   0   6  11      171.28      160.64      9.08 o 
  -4   7  11      122.21      144.91     11.57 o 
  -3   7  11       64.40       62.91      8.89 o 
  -2   7  11       11.26        4.93      5.62 o 
  -1   7  11       64.74       51.17      8.36 o 
   0  -6  12      106.15       99.55     10.76 o 
   1  -6  12       44.91       33.09      6.88 o 
   1  -5  12       11.07        1.24      5.12 o 
   2  -5  12       27.33       27.09      5.82 o 
   3  -5  12       67.09       74.77      7.40 o 
   1  -4  12      326.20      340.79     21.67 o 
   2  -4  12        7.70       19.83      5.21 o 
   3  -4  12       10.95       12.17      6.21 o 
  -3  -3  12      383.07      365.56     21.87 o 
  -2  -3  12      159.84      165.19     14.70 o 
  -1  -3  12      369.12      365.11     22.61 o 
   2  -3  12      122.68      138.01     13.73 o 
   3  -3  12      235.63      224.34     16.36 o 
   4  -3  12       90.57       97.91      9.65 o 
  -6  -2  12       24.85       22.85      7.25 o 
  -5  -2  12      114.68      101.29     12.92 o 
  -4  -2  12      174.25      145.99     14.79 o 
  -3  -2  12      295.69      273.05     20.38 o 
  -2  -2  12        6.18       17.55      6.62 o 
  -1  -2  12      471.68      452.23     26.51 o 
   0  -2  12      916.77      961.34     38.84 o 
   2  -2  12      119.67      100.93     12.91 o 
   3  -2  12       27.94       31.39      4.35 o 
   4  -2  12       89.89       85.99     10.10 o 
  -8  -1  12       51.24       37.41      7.29 o 
  -7  -1  12        5.97       25.42      5.80 o 
  -6  -1  12      178.70      188.74     17.08 o 
  -5  -1  12      375.64      396.58     24.43 o 
  -4  -1  12       65.71       56.37      9.37 o 
  -3  -1  12      109.06       95.69     13.20 o 
  -2  -1  12       84.41       71.07     12.55 o 
  -1  -1  12      393.78      375.85     25.32 o 
   0  -1  12        0.75        9.43      5.72 o 
   2  -1  12       58.55       56.64      6.43 o 
   3  -1  12       40.07       34.66      3.99 o 
   4  -1  12      240.66      262.37      8.31 o 
  -8   0  12       18.29       10.18      5.64 o 
  -7   0  12      144.39      140.05      9.69 o 
  -6   0  12      176.99      160.71     11.38 o 
  -5   0  12       90.99       76.89      8.47 o 
  -4   0  12      574.96      518.84     19.49 o 
  -3   0  12       38.87       45.27      7.60 o 
  -2   0  12      293.90      280.92     15.37 o 
  -1   0  12     1189.32     1168.85     30.28 o 
   0   0  12     1400.98     1495.01     48.18 o 
   1   0  12        4.10        7.89      6.34 o 
   2   0  12        6.10        5.73      6.17 o 
   3   0  12      292.20      285.45     11.99 o 
   4   0  12       86.73       86.47      8.98 o 
   5   0  12       58.19       60.48      7.44 o 
  -8   1  12       65.32       74.88      6.91 o 
  -7   1  12        4.55        6.44      3.83 o 
  -6   1  12      190.53      191.74     12.66 o 
  -5   1  12      359.39      359.94     17.01 o 
  -4   1  12       60.81       60.62      6.25 o 
  -3   1  12      101.12       95.71      9.63 o 
  -2   1  12       74.47       76.35      6.85 o 
  -1   1  12      386.13      382.96     14.19 o 
   0   1  12        2.22        1.78      3.42 o 
   1   1  12        7.30       13.53      5.44 o 
   2   1  12       52.65       52.10      6.20 o 
   3   1  12       48.20       54.43      5.53 o 
   4   1  12      233.81      271.60     11.67 o 
   5   1  12       27.99       20.06      5.50 o 
  -8   2  12       89.79       94.76      8.50 o 
  -7   2  12       84.72       86.77     11.09 o 
  -6   2  12       19.26       24.30      5.84 o 
  -5   2  12      121.05      117.11      9.03 o 
  -4   2  12      157.12      133.75      8.93 o 
  -3   2  12      360.41      335.95     12.92 o 
  -2   2  12        7.77        3.87      3.36 o 
  -1   2  12      477.70      495.98     15.72 o 
   0   2  12      839.77      858.27     20.61 o 
   1   2  12      906.93      950.96     33.06 o 
   2   2  12      121.09      120.64      9.09 o 
   3   2  12       25.06       21.84      4.27 o 
   4   2  12       92.56       83.77      6.84 o 
  -8   3  12       70.96       85.34      7.67 o 
  -7   3  12      141.87      159.27      9.92 o 
  -6   3  12        8.86       13.21      3.41 o 
  -5   3  12       74.72       83.08     10.47 o 
  -4   3  12      231.38      210.54     13.86 o 
  -3   3  12      391.88      378.36     11.41 o 
  -2   3  12      169.72      167.26     13.71 o 
  -1   3  12      354.12      355.71     13.24 o 
   0   3  12      128.60      141.97      8.21 o 
   1   3  12       21.97       30.13      4.75 o 
   2   3  12      112.79      102.66     11.95 o 
   3   3  12      233.59      232.92      9.19 o 
   4   3  12       94.43       99.08      9.50 o 
  -7   4  12      166.21      197.42      9.83 o 
  -6   4  12       46.55       46.23      5.82 o 
  -5   4  12      101.51       99.37      6.93 o 
  -4   4  12       17.15       10.20      3.58 o 
  -3   4  12      304.14      297.97     14.45 o 
  -2   4  12      227.85      209.32     12.35 o 
  -1   4  12      135.90      141.88     10.78 o 
   0   4  12        1.27       -1.07      2.62 o 
   1   4  12      299.65      308.38     15.07 o 
   2   4  12        6.60       10.05      2.84 o 
   3   4  12        9.10        7.14      4.66 o 
  -6   5  12       74.44       73.31      6.52 o 
  -5   5  12      324.68      335.86     13.24 o 
  -4   5  12       19.57       13.78      6.97 o 
  -3   5  12       31.89       23.17      8.36 o 
  -2   5  12      200.87      200.70     17.67 o 
  -1   5  12       85.72       84.70     12.29 o 
   0   5  12      183.43      169.63     15.51 o 
  -5   6  12       14.24       24.25      6.50 o 
  -4   6  12        6.16        1.12      4.87 o 
  -3   6  12      139.38      143.25     13.43 o 
  -2   6  12      251.48      253.72     17.20 o 
  -1   6  12       36.53       25.34      8.63 o 
  -1  -6  13       30.73       27.96      5.33 o 
   0  -5  13      187.79      188.11     14.47 o 
   1  -5  13       59.06       62.54      9.03 o 
   1  -4  13       19.76       26.29      5.19 o 
   2  -4  13       36.30       36.71      7.37 o 
  -3  -3  13       50.01       45.82      7.97 o 
  -2  -3  13      121.89      123.25     12.23 o 
   1  -3  13       78.62       70.77     11.52 o 
   2  -3  13      163.75      179.51      9.47 o 
   3  -3  13       26.13       30.00      5.91 o 
  -6  -2  13      268.02      253.56     16.57 o 
  -5  -2  13       84.73       67.23     10.17 o 
  -4  -2  13      156.88      118.56     14.08 o 
  -3  -2  13      210.15      209.67     18.53 o 
  -2  -2  13      146.02      141.48     16.34 o 
  -1  -2  13       48.18       49.12      9.77 o 
   1  -2  13       75.20       92.33     11.78 o 
   2  -2  13      161.17      162.76      9.65 o 
   3  -2  13       22.46       24.70      3.64 o 
  -7  -1  13       86.82       84.18     10.81 o 
  -6  -1  13       38.69       44.25      7.63 o 
  -5  -1  13      206.87      169.58     16.71 o 
  -4  -1  13        1.54        0.31      3.56 o 
  -3  -1  13       47.07       27.08      8.56 o 
  -2  -1  13        5.65        0.06      2.24 o 
  -1  -1  13      381.34      369.51     25.16 o 
   0  -1  13       23.60       19.84      7.74 o 
   1  -1  13        2.12        1.04      4.76 o 
   2  -1  13      161.47      161.81      9.49 o 
   3  -1  13       66.09       64.44      8.41 o 
  -8   0  13       77.00       64.99      7.82 o 
  -7   0  13       95.40      133.77     12.32 o 
  -6   0  13      565.47      578.53     28.18 o 
  -5   0  13      305.20      264.71     21.09 o 
  -4   0  13      958.58      919.37     38.00 o 
  -3   0  13       15.84       19.87      9.90 o 
  -2   0  13      149.71      137.31     21.39 o 
  -1   0  13        1.91        1.85      4.65 o 
   0   0  13       20.20       24.71      5.66 o 
   1   0  13      114.07      125.09     14.05 o 
   2   0  13      400.42      399.58     14.97 o 
   3   0  13       72.38       81.37     14.86 o 
   4   0  13       23.96       31.79      3.69 o 
  -8   1  13       63.03       68.19      8.07 o 
  -7   1  13       77.59       84.10     11.22 o 
  -6   1  13       36.54       34.97      5.62 o 
  -5   1  13      171.23      146.69     16.78 o 
  -4   1  13        1.44        8.33      3.77 o 
  -3   1  13       46.73       42.84      5.38 o 
  -2   1  13       14.66       19.12      4.06 o 
  -1   1  13      433.53      425.33     18.83 o 
   0   1  13       24.20       20.71      5.44 o 
   1   1  13        4.61       17.36      6.46 o 
   2   1  13      153.31      150.26     12.32 o 
   3   1  13       61.30       67.87      4.96 o 
   4   1  13       49.95       50.22      4.82 o 
  -8   2  13        5.77        9.66      3.60 o 
  -7   2  13       59.80       60.69      6.30 o 
  -6   2  13      254.52      262.66     13.27 o 
  -5   2  13       80.41       74.45      6.54 o 
  -4   2  13      138.98      119.87     12.36 o 
  -3   2  13      230.35      241.45     14.61 o 
  -2   2  13      158.90      157.15      9.62 o 
  -1   2  13       53.95       55.45      5.87 o 
   0   2  13        2.26       -0.87      4.39 o 
   1   2  13       72.79       72.74      7.14 o 
   2   2  13      155.00      158.17     19.39 o 
   3   2  13       17.97       15.63      2.94 o 
   4   2  13      192.34      210.63     11.98 o 
  -7   3  13       12.90       17.45      3.96 o 
  -6   3  13       41.04       43.24      5.84 o 
  -5   3  13      127.50      141.61      8.22 o 
  -4   3  13      331.64      293.85     23.08 o 
  -3   3  13       49.20       48.11      7.65 o 
  -2   3  13      150.99      145.23      8.83 o 
  -1   3  13      461.89      458.90     12.15 o 
   0   3  13        9.42        4.31      3.50 o 
   1   3  13       87.53       98.28      7.64 o 
   2   3  13      147.42      154.07      7.34 o 
   3   3  13       21.93       20.54      5.88 o 
  -6   4  13       38.92       37.51      3.98 o 
  -5   4  13       17.81        4.35     13.34 o 
  -4   4  13       32.12       17.16      4.80 o 
  -3   4  13      156.22      140.88     10.01 o 
  -2   4  13      119.70      122.92      9.74 o 
  -1   4  13      192.99      208.29     11.96 o 
   0   4  13       43.07       49.16      4.76 o 
   1   4  13       14.07        7.13      3.19 o 
   2   4  13       39.42       35.63      6.77 o 
  -5   5  13       11.53       13.83      5.80 o 
  -4   5  13      163.20      177.34     14.23 o 
  -3   5  13       48.10       55.65      8.98 o 
  -2   5  13      154.02      153.32     14.64 o 
  -1   5  13       51.88       53.18      9.22 o 
   0   5  13      183.73      146.99     13.40 o 
  -3   6  13      144.24      167.10     12.52 o 
  -2   6  13        0.67        4.94      4.72 o 
  -1  -5  14       64.61       57.48      7.97 o 
   0  -5  14       34.31       42.04      6.46 o 
   0  -4  14      175.91      161.83     13.26 o 
   1  -4  14       21.72       20.07      5.39 o 
  -3  -3  14       29.54       14.27      4.03 o 
   0  -3  14       26.26       28.94      6.65 o 
   1  -3  14       32.89       35.18      6.66 o 
   2  -3  14        8.58        5.71      4.11 o 
  -5  -2  14       52.77       52.37      7.37 o 
  -4  -2  14       24.48       15.62      5.77 o 
  -3  -2  14      322.08      318.31     21.90 o 
  -2  -2  14       72.10       94.27     12.35 o 
   1  -2  14      101.87      106.08      7.92 o 
   2  -2  14       12.04        8.73      3.16 o 
  -7  -1  14        7.32       17.42      4.32 o 
  -6  -1  14       64.75       60.77      8.53 o 
  -5  -1  14      228.32      197.70     16.57 o 
  -4  -1  14      369.88      334.03     22.10 o 
  -3  -1  14       61.30       58.58     10.43 o 
  -2  -1  14      429.07      439.09     26.09 o 
  -1  -1  14       10.13       15.63      5.98 o 
   0  -1  14       46.50       39.55      8.08 o 
   1  -1  14      160.69      151.80     14.12 o 
   2  -1  14       53.59       43.89      7.59 o 
  -7   0  14      200.14      232.14     14.76 o 
  -6   0  14        6.76        6.11      4.28 o 
  -5   0  14        2.70       -4.83      5.80 o 
  -4   0  14        3.72        7.06      4.11 o 
  -3   0  14      175.56      155.32     10.94 o 
  -2   0  14      172.44      173.64     15.55 o 
  -1   0  14        7.73        4.10      4.58 o 
   0   0  14       36.40       20.72      7.31 o 
   1   0  14      147.48      144.24     12.82 o 
   2   0  14        1.96        3.24      9.67 o 
   3   0  14        2.06        1.83      2.83 o 
  -7   1  14        8.14        0.44      3.32 o 
  -6   1  14       50.75       45.74      8.60 o 
  -5   1  14      224.39      188.04     18.39 o 
  -4   1  14      412.72      369.12     16.60 o 
  -3   1  14       56.53       55.50      5.68 o 
  -2   1  14      406.68      431.73     16.65 o 
  -1   1  14       17.40       21.22      4.78 o 
   0   1  14       42.86       43.34      8.42 o 
   1   1  14      142.94      157.55      9.52 o 
   2   1  14       59.23       64.42      5.83 o 
   3   1  14       86.89       94.72      6.10 o 
  -7   2  14       28.41       32.99      6.73 o 
  -6   2  14       42.14       32.18      7.70 o 
  -5   2  14       53.89       49.56      6.00 o 
  -4   2  14       28.33       29.05      6.33 o 
  -3   2  14      342.74      342.09     12.29 o 
  -2   2  14       64.85       58.76      8.21 o 
  -1   2  14       61.67       57.22      6.10 o 
   0   2  14      291.22      318.33     13.44 o 
   1   2  14      100.44      110.21      9.75 o 
   2   2  14       12.69       11.86      3.29 o 
   3   2  14      134.37      152.40     10.27 o 
  -6   3  14       12.80       12.20      3.42 o 
  -5   3  14      230.62      222.79     16.81 o 
  -4   3  14      248.24      232.07     13.18 o 
  -3   3  14       32.17       31.06      3.78 o 
  -2   3  14       41.94       41.78      5.25 o 
  -1   3  14       55.44       59.77      6.20 o 
   0   3  14       24.23       27.83      5.22 o 
   1   3  14       38.47       39.26      5.03 o 
   2   3  14        2.63        0.88      2.03 o 
  -5   4  14        6.12        4.58      5.14 o 
  -4   4  14       21.50       46.02      9.52 o 
  -3   4  14      118.19      123.15     13.71 o 
  -2   4  14      112.40      104.53     15.07 o 
  -1   4  14      135.33      134.17      9.43 o 
   0   4  14      176.61      196.75     13.88 o 
  -4   5  14       23.92       12.67      4.97 o 
  -3   5  14       30.09       37.09      7.17 o 
  -2   5  14      127.80      143.56     12.07 o 
  -1   5  14       75.23       67.94      9.91 o 
  -1  -4  15      133.39      140.55     11.15 o 
   0  -3  15       43.11       42.78      6.64 o 
  -5  -2  15        8.02        8.83      5.00 o 
  -4  -2  15       18.72       24.87      6.16 o 
  -3  -2  15       65.73       57.79      9.61 o 
   0  -2  15      119.62      118.21      7.78 o 
   1  -2  15        3.53        6.12      4.86 o 
  -6  -1  15       25.88       13.18      4.07 o 
  -5  -1  15       76.86       75.36     10.04 o 
  -4  -1  15       91.76       86.02     12.67 o 
  -3  -1  15        4.82        2.83      5.10 o 
  -2  -1  15       54.18       41.85      6.34 o 
  -1  -1  15      112.56      128.42     12.78 o 
   0  -1  15       38.42       27.74      7.86 o 
   1  -1  15       74.46       81.31      8.52 o 
  -6   0  15        1.10       -4.93      4.93 o 
  -5   0  15      100.46       74.22     11.00 o 
  -4   0  15      180.38      185.90     10.06 o 
  -3   0  15       78.95       82.86     16.82 o 
  -2   0  15       19.54       14.93      5.26 o 
  -1   0  15       92.14       79.31      9.19 o 
   0   0  15       64.73       68.08      9.36 o 
   1   0  15       30.06       32.29      5.95 o 
   2   0  15      396.08      485.67     12.56 o 
  -6   1  15       26.86       31.66      6.56 o 
  -5   1  15       98.04       91.64     11.92 o 
  -4   1  15       89.45       69.15     10.82 o 
  -3   1  15        3.76       -2.23      3.93 o 
  -2   1  15       58.33       56.15      6.59 o 
  -1   1  15      110.30      111.15     13.15 o 
   0   1  15       38.74       38.60      7.78 o 
   1   1  15       73.51       81.79      7.51 o 
   2   1  15       86.16      101.63     15.84 o 
  -6   2  15      180.34      168.95     13.13 o 
  -5   2  15        7.72       10.79      4.94 o 
  -4   2  15       11.92        7.61      4.29 o 
  -3   2  15       60.52       59.09      5.06 o 
  -2   2  15      101.57      120.40      8.38 o 
  -1   2  15       14.23       13.70      4.01 o 
   0   2  15      108.06      129.08      7.66 o 
   1   2  15        7.10        1.37      3.10 o 
  -5   3  15        5.26       -5.01      5.01 o 
  -4   3  15       54.60       47.01      7.46 o 
  -3   3  15       51.76       53.66     17.26 o 
  -2   3  15       41.19       37.93      5.53 o 
  -1   3  15       95.21      105.81     10.07 o 
   0   3  15       43.24       40.59     11.69 o 
  -4   4  15      123.05       97.77     10.40 o 
  -3   4  15       44.43       38.13      7.61 o 
  -2   4  15       10.42       12.42      6.28 o 
  -3  -2  16       43.39       33.05      6.79 o 
  -2  -2  16       19.33       20.08      5.57 o 
  -1  -2  16       61.21       71.54      8.19 o 
  -4  -1  16       21.50       22.43      4.44 o 
  -3  -1  16      178.02      168.46      8.81 o 
  -2  -1  16       68.59       67.21      8.55 o 
  -1  -1  16       14.65        8.77      5.55 o 
   0  -1  16       81.36       77.57      8.11 o 
  -5   0  16       73.41       74.74      8.37 o 
  -4   0  16       55.47       42.51      8.61 o 
  -3   0  16      123.92      122.61      7.76 o 
  -2   0  16       49.99       53.61      5.91 o 
  -1   0  16      337.91      370.69     17.67 o 
   0   0  16      259.94      302.61     13.67 o 
  -5   1  16      130.07      141.09     11.29 o 
  -4   1  16       18.25        9.80      5.84 o 
  -3   1  16      185.01      183.13      9.64 o 
  -2   1  16       73.72       81.98      6.30 o 
  -1   1  16       19.86       17.17      5.03 o 
   0   1  16       77.28       89.68      5.83 o 
  -4   2  16       31.51       17.79      5.92 o 
  -3   2  16       32.70        9.74      6.34 o 
  -2   2  16       19.36       17.10      4.88 o 
  -1   2  16       47.40       58.02      6.69 o 
                                                 
